# Supplementary material for: Lewis Acid–Base Adducts of α-Amino Isobutyric Acid-Derived Silaheterocycles and Amines
Source: Molecules. 2025 Aug 26;30(17):3501. doi: 10.3390/molecules30173501 (PMC12430707; doi:10.3390/molecules30173501)
Supplement: Supplementary file 1 [file molecules-30-03501-s001.zip]

Archive with 3 entries (3 files):
- AmineAdducts_all-in-one.cif
- checkcif_AmineAdducts_all-in-one.pdf
- Supporting_information_AmineAdducts_R1_JW.pdf
