# Supplementary material for: Lewis Acid–Base Adducts of α-Amino Isobutyric Acid-Derived Silaheterocycles and Amines
Source: Molecules. 2025 Aug 26;30(17):3501. doi: 10.3390/molecules30173501 (PMC12430707; doi:10.3390/molecules30173501)
Supplement: Supplementary file 1 [file molecules-30-03501-s001.zip › AmineAdducts_all-in-one.cif]

data_ASP027d_05
 
_audit_creation_method            'SHELXL-2019/3'
_shelx_SHELXL_version_number      '2019/3'
_chemical_name_systematic         ?
_chemical_name_common             ?
_chemical_melting_point           ?
_chemical_formula_moiety          'C10 H22 N2 O2 Si' 
_chemical_formula_sum
 'C10 H22 N2 O2 Si' 
_chemical_formula_weight          230.38

loop_
 _atom_type_symbol
 _atom_type_description
 _atom_type_scat_dispersion_real
 _atom_type_scat_dispersion_imag
 _atom_type_scat_source
 'C'  'C'   0.0033   0.0016
 'International Tables Vol C Tables 4.2.6.8 and 6.1.1.4'
 'H'  'H'   0.0000   0.0000
 'International Tables Vol C Tables 4.2.6.8 and 6.1.1.4'
 'N'  'N'   0.0061   0.0033
 'International Tables Vol C Tables 4.2.6.8 and 6.1.1.4'
 'O'  'O'   0.0106   0.0060
 'International Tables Vol C Tables 4.2.6.8 and 6.1.1.4'
 'Si'  'Si'   0.0817   0.0704
 'International Tables Vol C Tables 4.2.6.8 and 6.1.1.4'
 
_space_group_crystal_system       monoclinic
_space_group_IT_number            14
_space_group_name_H-M_alt         'P 21/n'
_space_group_name_Hall            '-P 2yn'
 
_shelx_space_group_comment
;
The symmetry employed for this shelxl refinement is uniquely defined
by the following loop, which should always be used as a source of
symmetry information in preference to the above space-group names.
They are only intended as comments.
;
 
loop_
 _space_group_symop_operation_xyz
 'x, y, z'
 '-x+1/2, y+1/2, -z+1/2'
 '-x, -y, -z'
 'x-1/2, -y-1/2, z-1/2'
 
_cell_length_a                    10.1535(3)
_cell_length_b                    13.9171(3)
_cell_length_c                    10.3250(3)
_cell_angle_alpha                 90
_cell_angle_beta                  110.254(2)
_cell_angle_gamma                 90
_cell_volume                      1368.78(7)
_cell_formula_units_Z             4
_cell_measurement_temperature     140(2)
_cell_measurement_reflns_used    17549
_cell_measurement_theta_min      1.46
_cell_measurement_theta_max      28.49
 
_exptl_crystal_description        piece
_exptl_crystal_colour             colorless
_exptl_crystal_density_meas       ?
_exptl_crystal_density_method     ?
_exptl_crystal_density_diffrn     1.118          
_exptl_crystal_F_000              504
_exptl_transmission_factor_min    ?
_exptl_transmission_factor_max    ?
_exptl_crystal_size_max           0.400
_exptl_crystal_size_mid           0.250
_exptl_crystal_size_min           0.150
_exptl_absorpt_coefficient_mu     0.159
_shelx_estimated_absorpt_T_min    0.939
_shelx_estimated_absorpt_T_max    0.977
_exptl_absorpt_correction_type    none
_exptl_absorpt_correction_T_min   ?
_exptl_absorpt_correction_T_max   ?
_exptl_absorpt_process_details    ?
_exptl_absorpt_special_details    ?
_diffrn_ambient_temperature       140(2)
_diffrn_radiation_wavelength      0.71073
_diffrn_radiation_type            MoK\a
_diffrn_source                    ?
_diffrn_measurement_device_type   'Stoe IPDS 2'
_diffrn_measurement_method        'omega scans'
_diffrn_detector_area_resol_mean  ?
_diffrn_reflns_number             24955
_diffrn_reflns_av_unetI/netI      0.0237
_diffrn_reflns_av_R_equivalents   0.0515
_diffrn_reflns_limit_h_min        -13
_diffrn_reflns_limit_h_max        13
_diffrn_reflns_limit_k_min        -18
_diffrn_reflns_limit_k_max        18
_diffrn_reflns_limit_l_min        -13
_diffrn_reflns_limit_l_max        13
_diffrn_reflns_theta_min          2.425
_diffrn_reflns_theta_max          27.999
_diffrn_reflns_theta_full         25.242
_diffrn_measured_fraction_theta_max   1.000
_diffrn_measured_fraction_theta_full  1.000
_diffrn_reflns_Laue_measured_fraction_max    1.000
_diffrn_reflns_Laue_measured_fraction_full   1.000
_diffrn_reflns_point_group_measured_fraction_max   1.000
_diffrn_reflns_point_group_measured_fraction_full  1.000
_reflns_number_total              3304
_reflns_number_gt                 2679
_reflns_threshold_expression      'I > 2\s(I)'
_reflns_Friedel_coverage          0.000
_reflns_Friedel_fraction_max      .
_reflns_Friedel_fraction_full     .
 
_reflns_special_details
;
 Reflections were merged by SHELXL according to the crystal
 class for the calculation of statistics and refinement.
 
 _reflns_Friedel_fraction is defined as the number of unique
 Friedel pairs measured divided by the number that would be
 possible theoretically, ignoring centric projections and
 systematic absences.
;
 
_computing_data_collection        ?
_computing_cell_refinement        ?
_computing_data_reduction         ?
_computing_structure_solution     ?
_computing_structure_refinement 'SHELXL-2019/2 (Sheldrick, 2019)'
_computing_molecular_graphics     ?
_computing_publication_material   ?
_refine_special_details           ?
_refine_ls_structure_factor_coef  Fsqd
_refine_ls_matrix_type            full
_refine_ls_weighting_scheme       calc
_refine_ls_weighting_details
'w=1/[\s^2^(Fo^2^)+(0.0445P)^2^+0.3978P] where P=(Fo^2^+2Fc^2^)/3'
_atom_sites_solution_primary      ShelXT
_atom_sites_solution_secondary    ?
_atom_sites_solution_hydrogens    mixed
_refine_ls_hydrogen_treatment     mixed
_refine_ls_extinction_method      none
_refine_ls_extinction_coef        .
_refine_ls_number_reflns          3304
_refine_ls_number_parameters      156
_refine_ls_number_restraints      7
_refine_ls_R_factor_all           0.0467
_refine_ls_R_factor_gt            0.0344
_refine_ls_wR_factor_ref          0.0924
_refine_ls_wR_factor_gt           0.0877
_refine_ls_goodness_of_fit_ref    1.045
_refine_ls_restrained_S_all       1.044
_refine_ls_shift/su_max           0.000
_refine_ls_shift/su_mean          0.000
 
loop_
 _atom_site_label
 _atom_site_type_symbol
 _atom_site_fract_x
 _atom_site_fract_y
 _atom_site_fract_z
 _atom_site_U_iso_or_equiv
 _atom_site_adp_type
 _atom_site_occupancy
 _atom_site_site_symmetry_order  
 _atom_site_calc_flag
 _atom_site_refinement_flags_posn
 _atom_site_refinement_flags_adp
 _atom_site_refinement_flags_occupancy
 _atom_site_disorder_assembly
 _atom_site_disorder_group
Si1 Si 0.40476(3) 0.70436(2) 0.66897(3) 0.02134(10) Uani 1 1 d . . . . .
O1 O 0.23982(10) 0.76899(7) 0.56800(9) 0.0281(2) Uani 1 1 d . . . A 1
O2 O 0.04118(10) 0.82707(8) 0.58219(10) 0.0360(2) Uani 1 1 d . . . A 1
N1 N 0.32599(11) 0.68725(9) 0.79005(12) 0.0265(2) Uani 1 1 d . . . A 1
H1N H 0.3719(17) 0.6751(12) 0.8710(19) 0.034(4) Uiso 1 1 d . . . B 1
C1 C 0.15023(14) 0.78175(10) 0.63150(13) 0.0275(3) Uani 1 1 d . . . A 1
C2 C 0.19398(14) 0.73496(12) 0.77324(14) 0.0330(3) Uani 1 1 d . . . A 1
C3 C 0.08028(17) 0.66331(17) 0.7745(2) 0.0675(7) Uani 1 1 d . . . A 1
H3A H 0.071659 0.613337 0.705169 0.101 Uiso 1 1 calc R U . A 1
H3B H -0.009570 0.696929 0.753096 0.101 Uiso 1 1 calc R U . A 1
H3C H 0.105861 0.633729 0.866052 0.101 Uiso 1 1 calc R U . A 1
C4 C 0.2125(2) 0.81269(16) 0.88233(17) 0.0624(6) Uani 1 1 d . . . A 1
H4A H 0.251178 0.783991 0.974488 0.094 Uiso 1 1 calc R U . A 1
H4B H 0.121289 0.841937 0.870577 0.094 Uiso 1 1 calc R U . A 1
H4C H 0.276963 0.862082 0.872008 0.094 Uiso 1 1 calc R U . A 1
C5 C 0.51655(16) 0.81272(10) 0.67560(17) 0.0367(3) Uani 1 1 d . . . . .
H5A H 0.567570 0.804207 0.611350 0.055 Uiso 0.72(2) 1 calc R U P . .
H5B H 0.583777 0.820739 0.769522 0.055 Uiso 0.72(2) 1 calc R U P . .
H5C H 0.456766 0.869859 0.649409 0.055 Uiso 0.72(2) 1 calc R U P . .
H5D H 0.504505 0.858996 0.742171 0.055 Uiso 0.28(2) 1 calc R U P . .
H5E H 0.488299 0.842464 0.583999 0.055 Uiso 0.28(2) 1 calc R U P . .
H5F H 0.615309 0.793345 0.704111 0.055 Uiso 0.28(2) 1 calc R U P . .
C6 C 0.38024(16) 0.62094(11) 0.51981(14) 0.0347(3) Uani 1 1 d . . . . .
H6A H 0.467175 0.584960 0.534431 0.052 Uiso 1 1 calc R U . . .
H6B H 0.356949 0.658278 0.434328 0.052 Uiso 1 1 calc R U . . .
H6C H 0.303768 0.575971 0.512704 0.052 Uiso 1 1 calc R U . . .
N2 N 0.57064(11) 0.62906(8) 0.79581(11) 0.0224(2) Uani 0.877(12) 1 d . . P A 1
H2N H 0.5912(17) 0.6574(12) 0.8751(18) 0.035(4) Uiso 0.877(12) 1 d . . P A 1
C7 C 0.70431(13) 0.62729(9) 0.76449(15) 0.0296(3) Uani 0.877(12) 1 d D . P A 1
H7A H 0.763411 0.683363 0.807142 0.036 Uiso 0.877(12) 1 calc R U P A 1
H7B H 0.683306 0.629799 0.663491 0.036 Uiso 0.877(12) 1 calc R U P A 1
C8 C 0.7808(2) 0.53429(16) 0.8235(4) 0.0354(6) Uani 0.877(12) 1 d D . P A 1
H8A H 0.876225 0.547865 0.889191 0.042 Uiso 0.877(12) 1 calc R U P A 1
H8B H 0.788497 0.492516 0.748837 0.042 Uiso 0.877(12) 1 calc R U P A 1
C9 C 0.69100(19) 0.4867(3) 0.8969(3) 0.0334(6) Uani 0.877(12) 1 d D . P A 1
H9A H 0.692628 0.415915 0.888623 0.040 Uiso 0.877(12) 1 calc R U P A 1
H9B H 0.723975 0.504379 0.995862 0.040 Uiso 0.877(12) 1 calc R U P A 1
C10 C 0.54459(13) 0.52635(10) 0.82155(15) 0.0315(3) Uani 0.877(12) 1 d D . P A 1
H10A H 0.498630 0.491723 0.733677 0.038 Uiso 0.877(12) 1 calc R U P A 1
H10B H 0.484933 0.521261 0.879461 0.038 Uiso 0.877(12) 1 calc R U P A 1
N2A N 0.57064(11) 0.62906(8) 0.79581(11) 0.0224(2) Uani 0.123(12) 1 d . . P A 2
H2NA H 0.5912(17) 0.6574(12) 0.8751(18) 0.035(4) Uiso 0.123(12) 1 d . . P A 2
C7A C 0.70431(13) 0.62729(9) 0.76449(15) 0.0296(3) Uani 0.123(12) 1 d D . P A 2
H7C H 0.759657 0.686637 0.796996 0.036 Uiso 0.123(12) 1 calc R U P A 2
H7D H 0.685272 0.619476 0.664332 0.036 Uiso 0.123(12) 1 calc R U P A 2
C8A C 0.7797(15) 0.5398(10) 0.845(3) 0.0354(6) Uani 0.123(12) 1 d D . P A 2
H8C H 0.842305 0.560415 0.937750 0.042 Uiso 0.123(12) 1 calc R U P A 2
H8D H 0.838616 0.510577 0.796769 0.042 Uiso 0.123(12) 1 calc R U P A 2
C9A C 0.6768(11) 0.4650(10) 0.861(3) 0.0334(6) Uani 0.123(12) 1 d D . P A 2
H9C H 0.666395 0.410217 0.796913 0.040 Uiso 0.123(12) 1 calc R U P A 2
H9D H 0.704147 0.440876 0.956863 0.040 Uiso 0.123(12) 1 calc R U P A 2
C10A C 0.54459(13) 0.52635(10) 0.82155(15) 0.0315(3) Uani 0.123(12) 1 d D . P A 2
H10C H 0.473942 0.499383 0.737301 0.038 Uiso 0.123(12) 1 calc R U P A 2
H10D H 0.505079 0.523285 0.896693 0.038 Uiso 0.123(12) 1 calc R U P A 2
 
loop_
 _atom_site_aniso_label
 _atom_site_aniso_U_11
 _atom_site_aniso_U_22
 _atom_site_aniso_U_33
 _atom_site_aniso_U_23
 _atom_site_aniso_U_13
 _atom_site_aniso_U_12
Si1 0.02310(18) 0.02333(17) 0.01886(17) 0.00080(13) 0.00890(13) 0.00106(13)
O1 0.0306(5) 0.0326(5) 0.0206(4) 0.0042(4) 0.0084(4) 0.0075(4)
O2 0.0314(5) 0.0423(6) 0.0288(5) 0.0009(4) 0.0033(4) 0.0134(4)
N1 0.0221(5) 0.0382(7) 0.0203(5) 0.0068(5) 0.0087(4) 0.0078(5)
C1 0.0270(6) 0.0299(7) 0.0227(6) -0.0016(5) 0.0048(5) 0.0030(5)
C2 0.0256(7) 0.0490(9) 0.0269(7) 0.0087(6) 0.0123(5) 0.0125(6)
C3 0.0280(8) 0.0978(17) 0.0791(14) 0.0494(13) 0.0216(9) 0.0115(10)
C4 0.0698(12) 0.0898(15) 0.0251(8) -0.0009(8) 0.0133(8) 0.0473(11)
C5 0.0345(8) 0.0292(7) 0.0468(9) 0.0081(6) 0.0145(7) -0.0001(6)
C6 0.0387(8) 0.0392(8) 0.0247(7) -0.0051(6) 0.0090(6) 0.0054(6)
N2 0.0221(5) 0.0244(5) 0.0228(5) 0.0008(4) 0.0106(4) 0.0006(4)
C7 0.0240(6) 0.0336(7) 0.0361(7) 0.0018(6) 0.0165(5) 0.0009(5)
C8 0.0288(7) 0.0349(8) 0.0456(14) -0.0008(8) 0.0169(7) 0.0059(6)
C9 0.0302(8) 0.0273(12) 0.0414(13) 0.0041(9) 0.0106(7) 0.0050(7)
C10 0.0272(7) 0.0272(7) 0.0411(8) 0.0098(6) 0.0133(6) 0.0008(5)
N2A 0.0221(5) 0.0244(5) 0.0228(5) 0.0008(4) 0.0106(4) 0.0006(4)
C7A 0.0240(6) 0.0336(7) 0.0361(7) 0.0018(6) 0.0165(5) 0.0009(5)
C8A 0.0288(7) 0.0349(8) 0.0456(14) -0.0008(8) 0.0169(7) 0.0059(6)
C9A 0.0302(8) 0.0273(12) 0.0414(13) 0.0041(9) 0.0106(7) 0.0050(7)
C10A 0.0272(7) 0.0272(7) 0.0411(8) 0.0098(6) 0.0133(6) 0.0008(5)
 
_geom_special_details
;
 All esds (except the esd in the dihedral angle between two l.s. planes)
 are estimated using the full covariance matrix.  The cell esds are taken
 into account individually in the estimation of esds in distances, angles
 and torsion angles; correlations between esds in cell parameters are only
 used when they are defined by crystal symmetry.  An approximate (isotropic)
 treatment of cell esds is used for estimating esds involving l.s. planes.
;
 
loop_
 _geom_bond_atom_site_label_1
 _geom_bond_atom_site_label_2
 _geom_bond_distance
 _geom_bond_site_symmetry_2
 _geom_bond_publ_flag
Si1 N1 1.7180(11) . ?
Si1 O1 1.8686(9) . ?
Si1 C5 1.8743(15) . ?
Si1 C6 1.8752(14) . ?
Si1 N2A 2.0305(11) . ?
Si1 N2 2.0305(11) . ?
O1 C1 1.3046(16) . ?
O2 C1 1.2217(16) . ?
N1 C2 1.4514(17) . ?
N1 H1N 0.822(18) . ?
C1 C2 1.5209(19) . ?
C2 C4 1.526(2) . ?
C2 C3 1.529(2) . ?
C3 H3A 0.9800 . ?
C3 H3B 0.9800 . ?
C3 H3C 0.9800 . ?
C4 H4A 0.9800 . ?
C4 H4B 0.9800 . ?
C4 H4C 0.9800 . ?
C5 H5A 0.9800 . ?
C5 H5B 0.9800 . ?
C5 H5C 0.9800 . ?
C5 H5D 0.9800 . ?
C5 H5E 0.9800 . ?
C5 H5F 0.9800 . ?
C6 H6A 0.9800 . ?
C6 H6B 0.9800 . ?
C6 H6C 0.9800 . ?
N2 C10 1.4942(16) . ?
N2 C7 1.5004(15) . ?
N2 H2N 0.866(17) . ?
C7 C8 1.5235(15) . ?
C7 H7A 0.9900 . ?
C7 H7B 0.9900 . ?
C8 C9 1.524(2) . ?
C8 H8A 0.9900 . ?
C8 H8B 0.9900 . ?
C9 C10 1.5225(15) . ?
C9 H9A 0.9900 . ?
C9 H9B 0.9900 . ?
C10 H10A 0.9900 . ?
C10 H10B 0.9900 . ?
N2A C10A 1.4942(16) . ?
N2A C7A 1.5004(15) . ?
N2A H2NA 0.866(17) . ?
C7A C8A 1.5231(16) . ?
C7A H7C 0.9900 . ?
C7A H7D 0.9900 . ?
C8A C9A 1.524(3) . ?
C8A H8C 0.9900 . ?
C8A H8D 0.9900 . ?
C9A C10A 1.5229(16) . ?
C9A H9C 0.9900 . ?
C9A H9D 0.9900 . ?
C10A H10C 0.9900 . ?
C10A H10D 0.9900 . ?
 
loop_
 _geom_angle_atom_site_label_1
 _geom_angle_atom_site_label_2
 _geom_angle_atom_site_label_3
 _geom_angle
 _geom_angle_site_symmetry_1
 _geom_angle_site_symmetry_3
 _geom_angle_publ_flag
N1 Si1 O1 85.39(5) . . ?
N1 Si1 C5 120.90(7) . . ?
O1 Si1 C5 92.73(6) . . ?
N1 Si1 C6 123.29(7) . . ?
O1 Si1 C6 90.07(6) . . ?
C5 Si1 C6 115.77(7) . . ?
C5 Si1 N2A 92.01(6) . . ?
C6 Si1 N2A 93.14(6) . . ?
N1 Si1 N2 87.15(5) . . ?
O1 Si1 N2 172.47(4) . . ?
C5 Si1 N2 92.01(6) . . ?
C6 Si1 N2 93.14(6) . . ?
C1 O1 Si1 115.55(8) . . ?
C2 N1 Si1 119.53(9) . . ?
C2 N1 H1N 113.0(12) . . ?
Si1 N1 H1N 121.7(12) . . ?
O2 C1 O1 123.35(12) . . ?
O2 C1 C2 122.87(12) . . ?
O1 C1 C2 113.78(11) . . ?
N1 C2 C1 105.12(11) . . ?
N1 C2 C4 111.31(13) . . ?
C1 C2 C4 109.10(13) . . ?
N1 C2 C3 111.68(14) . . ?
C1 C2 C3 108.51(13) . . ?
C4 C2 C3 110.90(16) . . ?
C2 C3 H3A 109.5 . . ?
C2 C3 H3B 109.5 . . ?
H3A C3 H3B 109.5 . . ?
C2 C3 H3C 109.5 . . ?
H3A C3 H3C 109.5 . . ?
H3B C3 H3C 109.5 . . ?
C2 C4 H4A 109.5 . . ?
C2 C4 H4B 109.5 . . ?
H4A C4 H4B 109.5 . . ?
C2 C4 H4C 109.5 . . ?
H4A C4 H4C 109.5 . . ?
H4B C4 H4C 109.5 . . ?
Si1 C5 H5A 109.5 . . ?
Si1 C5 H5B 109.5 . . ?
H5A C5 H5B 109.5 . . ?
Si1 C5 H5C 109.5 . . ?
H5A C5 H5C 109.5 . . ?
H5B C5 H5C 109.5 . . ?
Si1 C5 H5D 109.5 . . ?
H5A C5 H5D 141.1 . . ?
H5B C5 H5D 56.3 . . ?
H5C C5 H5D 56.3 . . ?
Si1 C5 H5E 109.5 . . ?
H5A C5 H5E 56.3 . . ?
H5B C5 H5E 141.1 . . ?
H5C C5 H5E 56.3 . . ?
H5D C5 H5E 109.5 . . ?
Si1 C5 H5F 109.5 . . ?
H5A C5 H5F 56.3 . . ?
H5B C5 H5F 56.3 . . ?
H5C C5 H5F 141.1 . . ?
H5D C5 H5F 109.5 . . ?
H5E C5 H5F 109.5 . . ?
Si1 C6 H6A 109.5 . . ?
Si1 C6 H6B 109.5 . . ?
H6A C6 H6B 109.5 . . ?
Si1 C6 H6C 109.5 . . ?
H6A C6 H6C 109.5 . . ?
H6B C6 H6C 109.5 . . ?
C10 N2 C7 104.58(10) . . ?
C10 N2 Si1 116.75(8) . . ?
C7 N2 Si1 118.67(8) . . ?
C10 N2 H2N 105.5(11) . . ?
C7 N2 H2N 105.7(11) . . ?
Si1 N2 H2N 104.4(11) . . ?
N2 C7 C8 107.55(13) . . ?
N2 C7 H7A 110.2 . . ?
C8 C7 H7A 110.2 . . ?
N2 C7 H7B 110.2 . . ?
C8 C7 H7B 110.2 . . ?
H7A C7 H7B 108.5 . . ?
C7 C8 C9 104.96(18) . . ?
C7 C8 H8A 110.8 . . ?
C9 C8 H8A 110.8 . . ?
C7 C8 H8B 110.8 . . ?
C9 C8 H8B 110.8 . . ?
H8A C8 H8B 108.8 . . ?
C10 C9 C8 103.60(15) . . ?
C10 C9 H9A 111.0 . . ?
C8 C9 H9A 111.0 . . ?
C10 C9 H9B 111.0 . . ?
C8 C9 H9B 111.0 . . ?
H9A C9 H9B 109.0 . . ?
N2 C10 C9 103.62(15) . . ?
N2 C10 H10A 111.0 . . ?
C9 C10 H10A 111.0 . . ?
N2 C10 H10B 111.0 . . ?
C9 C10 H10B 111.0 . . ?
H10A C10 H10B 109.0 . . ?
C10A N2A C7A 104.58(10) . . ?
C10A N2A Si1 116.75(8) . . ?
C7A N2A Si1 118.67(8) . . ?
C10A N2A H2NA 105.5(11) . . ?
C7A N2A H2NA 105.7(11) . . ?
Si1 N2A H2NA 104.4(11) . . ?
N2A C7A C8A 102.5(8) . . ?
N2A C7A H7C 111.3 . . ?
C8A C7A H7C 111.3 . . ?
N2A C7A H7D 111.3 . . ?
C8A C7A H7D 111.3 . . ?
H7C C7A H7D 109.2 . . ?
C7A C8A C9A 111.8(10) . . ?
C7A C8A H8C 109.3 . . ?
C9A C8A H8C 109.3 . . ?
C7A C8A H8D 109.3 . . ?
C9A C8A H8D 109.3 . . ?
H8C C8A H8D 107.9 . . ?
C10A C9A C8A 99.3(10) . . ?
C10A C9A H9C 111.9 . . ?
C8A C9A H9C 111.9 . . ?
C10A C9A H9D 111.9 . . ?
C8A C9A H9D 111.9 . . ?
H9C C9A H9D 109.6 . . ?
N2A C10A C9A 113.0(6) . . ?
N2A C10A H10C 109.0 . . ?
C9A C10A H10C 109.0 . . ?
N2A C10A H10D 109.0 . . ?
C9A C10A H10D 109.0 . . ?
H10C C10A H10D 107.8 . . ?
 
loop_
 _geom_torsion_atom_site_label_1
 _geom_torsion_atom_site_label_2
 _geom_torsion_atom_site_label_3
 _geom_torsion_atom_site_label_4
 _geom_torsion
 _geom_torsion_site_symmetry_1
 _geom_torsion_site_symmetry_2
 _geom_torsion_site_symmetry_3
 _geom_torsion_site_symmetry_4
 _geom_torsion_publ_flag
N1 Si1 O1 C1 6.52(10) . . . . ?
C5 Si1 O1 C1 -114.27(11) . . . . ?
C6 Si1 O1 C1 129.93(10) . . . . ?
O1 Si1 N1 C2 -7.68(11) . . . . ?
C5 Si1 N1 C2 82.75(13) . . . . ?
C6 Si1 N1 C2 -94.73(12) . . . . ?
N2 Si1 N1 C2 173.38(12) . . . . ?
Si1 O1 C1 O2 175.98(11) . . . . ?
Si1 O1 C1 C2 -3.97(15) . . . . ?
Si1 N1 C2 C1 6.99(16) . . . . ?
Si1 N1 C2 C4 -110.99(14) . . . . ?
Si1 N1 C2 C3 124.47(14) . . . . ?
O2 C1 C2 N1 178.62(13) . . . . ?
O1 C1 C2 N1 -1.43(17) . . . . ?
O2 C1 C2 C4 -61.92(19) . . . . ?
O1 C1 C2 C4 118.03(15) . . . . ?
O2 C1 C2 C3 59.0(2) . . . . ?
O1 C1 C2 C3 -121.04(15) . . . . ?
C10 N2 C7 C8 -20.8(2) . . . . ?
Si1 N2 C7 C8 -153.05(17) . . . . ?
N2 C7 C8 C9 -3.5(4) . . . . ?
C7 C8 C9 C10 25.9(4) . . . . ?
C7 N2 C10 C9 36.99(18) . . . . ?
Si1 N2 C10 C9 170.32(15) . . . . ?
C8 C9 C10 N2 -39.1(3) . . . . ?
C10A N2A C7A C8A -28.6(11) . . . . ?
Si1 N2A C7A C8A -160.8(11) . . . . ?
N2A C7A C8A C9A 28(2) . . . . ?
C7A C8A C9A C10A -15(3) . . . . ?
C7A N2A C10A C9A 21.4(11) . . . . ?
Si1 N2A C10A C9A 154.8(11) . . . . ?
C8A C9A C10A N2A -4(2) . . . . ?
 
_refine_diff_density_max    0.211
_refine_diff_density_min   -0.211
_refine_diff_density_rms    0.041

_shelx_res_file
;
TITL ASP027d_05
    shelx.res
    created by SHELXL-2019/3 at 15:40:54 on 23-Jan-2025
CELL  0.71073   10.1535  13.9171  10.3250   90.000  110.254   90.000
ZERR     4.00    0.0003   0.0003   0.0003    0.000    0.002    0.000
LATT 1
SYMM 1/2-X, 1/2+Y, 1/2-Z
SFAC C  H  N  O  Si
UNIT 40  88  8  8  4
OMIT -3 56
L.S. 10
ACTA
BOND $H
CONF
TEMP -133
SIZE 0.40 0.25 0.15
FMAP 2
PLAN 20

WGHT    0.044500    0.397800
FVAR       0.76691   0.87684   0.72160
SI1   5    0.404765    0.704364    0.668969    11.00000    0.02310    0.02333 =
         0.01886    0.00080    0.00890    0.00106
part 1 11
O1    4    0.239822    0.768988    0.567996    11.00000    0.03058    0.03263 =
         0.02061    0.00422    0.00838    0.00749
O2    4    0.041181    0.827066    0.582186    11.00000    0.03142    0.04227 =
         0.02883    0.00093    0.00326    0.01339

N1    3    0.325994    0.687252    0.790049    11.00000    0.02208    0.03822 =
         0.02026    0.00679    0.00873    0.00779
H1N   2    0.371914    0.675081    0.871007    11.00000    0.03385
C1    1    0.150226    0.781745    0.631500    11.00000    0.02696    0.02994 =
         0.02274   -0.00163    0.00482    0.00305
C2    1    0.193982    0.734961    0.773244    11.00000    0.02558    0.04903 =
         0.02689    0.00870    0.01226    0.01247
C3    1    0.080276    0.663307    0.774503    11.00000    0.02803    0.09780 =
         0.07906    0.04944    0.02161    0.01149
AFIX 137
H3A   2    0.071659    0.613337    0.705169    11.00000   -1.50000
H3B   2   -0.009570    0.696929    0.753096    11.00000   -1.50000
H3C   2    0.105861    0.633729    0.866052    11.00000   -1.50000
AFIX   0
C4    1    0.212509    0.812693    0.882333    11.00000    0.06984    0.08980 =
         0.02507   -0.00094    0.01332    0.04732
AFIX 137
H4A   2    0.251178    0.783991    0.974488    11.00000   -1.50000
H4B   2    0.121289    0.841937    0.870577    11.00000   -1.50000
H4C   2    0.276963    0.862082    0.872008    11.00000   -1.50000
AFIX   0
part 0
C5    1    0.516555    0.812717    0.675604    11.00000    0.03449    0.02918 =
         0.04679    0.00809    0.01447   -0.00010
AFIX 127
H5A   2    0.567570    0.804207    0.611350    31.00000   -1.50000
H5B   2    0.583777    0.820739    0.769522    31.00000   -1.50000
H5C   2    0.456766    0.869859    0.649409    31.00000   -1.50000
H5D   2    0.504505    0.858996    0.742171   -31.00000   -1.50000
H5E   2    0.488299    0.842464    0.583999   -31.00000   -1.50000
H5F   2    0.615309    0.793345    0.704111   -31.00000   -1.50000
AFIX   0

C6    1    0.380237    0.620936    0.519805    11.00000    0.03870    0.03924 =
         0.02472   -0.00506    0.00898    0.00541
AFIX 137
H6A   2    0.467175    0.584960    0.534431    11.00000   -1.50000
H6B   2    0.356949    0.658278    0.434328    11.00000   -1.50000
H6C   2    0.303768    0.575971    0.512704    11.00000   -1.50000
AFIX   0
eadp n2 n2a
exyz n2 n2a
eadp h2n h2na
exyz h2n h2na
eadp c7 c7a
eadp c8 c8a
eadp c9 c9a
eadp c10 c10a
exyz c7 c7a
exyz c10 c10a
sadi 0.001 c7 c8 c9 c10 c7a c8a c9a c10a
sadi 0.001 c8 c9 c8a c9a
part 1 21
N2    3    0.570645    0.629060    0.795807    21.00000    0.02206    0.02438 =
         0.02282    0.00075    0.01057    0.00057
H2N   2    0.591229    0.657415    0.875065    21.00000    0.03506
C7    1    0.704314    0.627286    0.764486    21.00000    0.02398    0.03357 =
         0.03610    0.00185    0.01649    0.00086
AFIX  23
H7A   2    0.763411    0.683363    0.807142    21.00000   -1.20000
H7B   2    0.683306    0.629799    0.663491    21.00000   -1.20000
AFIX   0
C8    1    0.780766    0.534295    0.823481    21.00000    0.02884    0.03490 =
         0.04559   -0.00085    0.01695    0.00589
AFIX  23
H8A   2    0.876225    0.547865    0.889191    21.00000   -1.20000
H8B   2    0.788497    0.492516    0.748837    21.00000   -1.20000
AFIX   0
C9    1    0.690996    0.486742    0.896870    21.00000    0.03025    0.02729 =
         0.04136    0.00409    0.01057    0.00499
AFIX  23
H9A   2    0.692628    0.415915    0.888623    21.00000   -1.20000
H9B   2    0.723975    0.504379    0.995862    21.00000   -1.20000
AFIX   0
C10   1    0.544587    0.526351    0.821554    21.00000    0.02715    0.02725 =
         0.04113    0.00983    0.01326    0.00084
AFIX  23
H10A  2    0.498630    0.491723    0.733677    21.00000   -1.20000
H10B  2    0.484933    0.521261    0.879461    21.00000   -1.20000
AFIX   0
part 2 -21
N2A   3    0.570645    0.629060    0.795807   -21.00000    0.02206    0.02438 =
         0.02282    0.00075    0.01057    0.00057
H2NA  2    0.591229    0.657415    0.875065   -21.00000    0.03506
C7A   1    0.704314    0.627286    0.764486   -21.00000    0.02398    0.03357 =
         0.03610    0.00185    0.01649    0.00086
AFIX  23
H7C   2    0.759657    0.686637    0.796996   -21.00000   -1.20000
H7D   2    0.685272    0.619476    0.664332   -21.00000   -1.20000
AFIX   0
C8A   1    0.779664    0.539810    0.845133   -21.00000    0.02884    0.03490 =
         0.04559   -0.00085    0.01695    0.00589
AFIX  23
H8C   2    0.842305    0.560415    0.937750   -21.00000   -1.20000
H8D   2    0.838616    0.510577    0.796769   -21.00000   -1.20000
AFIX   0
C9A   1    0.676779    0.464956    0.860928   -21.00000    0.03025    0.02729 =
         0.04136    0.00409    0.01057    0.00499
AFIX  23
H9C   2    0.666395    0.410217    0.796913   -21.00000   -1.20000
H9D   2    0.704147    0.440876    0.956863   -21.00000   -1.20000
AFIX   0
C10A  1    0.544587    0.526351    0.821554   -21.00000    0.02715    0.02725 =
         0.04113    0.00983    0.01326    0.00084
AFIX  23
H10C  2    0.473942    0.499383    0.737301   -21.00000   -1.20000
H10D  2    0.505079    0.523285    0.896693   -21.00000   -1.20000
part 0

AFIX   0
HKLF 4


REM  ASP027d_05
REM wR2 = 0.0924, GooF = S = 1.045, Restrained GooF = 1.044 for all data
REM R1 = 0.0344 for 2679 Fo > 4sig(Fo) and 0.0467 for all 3304 data
REM 156 parameters refined using 7 restraints

END

WGHT      0.0445      0.3978

REM Highest difference peak  0.211,  deepest hole -0.211,  1-sigma level  0.041
Q1    1   0.1769  0.7544  0.7059  11.00000  0.05    0.21
Q2    1   0.6413  0.6312  0.7750  11.00000  0.05    0.20
Q3    1   0.3660  0.6489  0.5915  11.00000  0.05    0.20
Q4    1   0.7531  0.5888  0.8003  11.00000  0.05    0.20
Q5    1   0.2550  0.7075  0.7781  11.00000  0.05    0.19
Q6    1   0.5181  0.6636  0.7456  11.00000  0.05    0.18
Q7    1   0.4610  0.7648  0.6567  11.00000  0.05    0.18
Q8    1   0.4573  0.5143  0.8222  11.00000  0.05    0.17
Q9    1   0.3497  0.6788  0.7303  11.00000  0.05    0.17
Q10   1   0.5434  0.5792  0.8023  11.00000  0.05    0.17
Q11   1   0.7345  0.5075  0.8593  11.00000  0.05    0.16
Q12   1   0.1331  0.7080  0.7836  11.00000  0.05    0.15
Q13   1   0.6147  0.4961  0.8465  11.00000  0.05    0.15
Q14   1   0.2035  0.7735  0.8151  11.00000  0.05    0.14
Q15   1   0.2709  0.7251  0.6037  11.00000  0.05    0.13
Q16   1   0.4953  0.5015  0.6777  11.00000  0.05    0.13
Q17   1   0.2325  0.7940  0.5105  11.00000  0.05    0.13
Q18   1   0.2859  0.6202  0.7397  11.00000  0.05    0.12
Q19   1   0.8979  0.5756  0.9572  11.00000  0.05    0.12
Q20   1   0.0020  0.7238  0.8121  11.00000  0.05    0.12
;
_shelx_res_checksum   53167

_shelx_hkl_file
;
 -12   1   6    5.20    5.54   0
 -12   2   7   42.75    6.87   0
 -12   5   9   12.74    8.11   0
 -11  -3  -3    8.98    2.80   0
 -11   3   8   89.16    6.21   0
 -11   5   9    1.65    7.15   0
 -10  -2   3   41.30    2.50   0
 -10   3   8  197.96    6.25   0
 -10   5   9  112.36    7.38   0
 -10   8  10   27.82   12.22   0
  -9  -3  -6   18.96    5.00   0
  -9   5   9   22.07    6.24   0
  -9   8  10   19.52    8.35   0
  -8  -4  -3   75.99    2.81   0
  -8  -4  -2   16.21    1.60   0
  -8  -3  -7   31.53    7.04   0
  -8   2   7    1.06    4.86   0
  -8   6   9  116.42    8.26   0
  -8   9  10   22.51   10.17   0
  -7  -4  -4   11.21    2.90   0
  -7  -4  -2    5.50    1.32   0
  -7  -2   3  290.01    2.72   0
  -7   1   6   22.45    3.98   0
  -7   4   8   14.08    3.96   0
  -7  10  10    7.46    8.55   0
  -6  -4  -5  297.76    4.65   0
  -6  -4  -4   47.24    2.61   0
  -6  -4  -2   10.25    1.52   0
  -6  -3  -8   -5.70    7.11   0
  -6   3   7    9.64    4.76   0
  -6   5   8   63.21    6.06   0
  -6  12  10    4.83    8.89   0
  -5  -4  -4  703.91    4.97   0
  -5  -4  -3  116.23    2.19   0
  -5  -3  -8   15.29    5.80   0
  -5   2   6    0.27    2.55   0
  -5   6   8   12.85    6.21   0
  -5   9   9    5.20    6.25   0
  -4  -3  -8    1.44    5.79   0
  -4  -2 -10   -3.83    7.58   0
  -4   3   6  489.84    5.43   0
  -4   5   7   38.26    4.71   0
  -4   7   8    3.41    4.15   0
  -4  11   9   14.43    6.62   0
  -4  12   9    6.97   10.00   0
  -3  -1 -11    1.24    9.06   0
  -3  -1   2    9.56    1.22   0
  -3   1   4  156.83    3.08   0
  -3   4   6  487.35    5.35   0
  -3   6   7    8.19    3.59   0
  -3   9   8   11.67    4.96   0
  -2  -3  -6   75.89    3.51   0
  -2  -3  -5   14.36    2.18   0
  -2  -3  -4  476.89    3.53   0
  -2  -2  -9   33.24    5.09   0
  -2  -1 -11    6.97    8.61   0
  -2   0 -12   96.73   10.44   0
  -2   2   4  148.61    3.03   0
  -2   8   7  253.37    5.45   0
  -2  13   8    6.51    6.82   0
  -2  14   8    9.97    9.92   0
  -2  15   8   -4.45   11.07   0
  -1  -2  -8  118.39    4.79   0
  -1  -2  -2    7.54    1.15   0
  -1  -1 -10   10.93    5.55   0
  -1   5   5   33.86    3.25   0
  -1   7   6  264.79    4.39   0
  -1  11   7  335.04    6.68   0
   0  -2  -6   10.97    3.12   0
   0  -2  -5   36.41    2.78   0
   0   1 -12   -2.32    7.50   0
   0   7   5  169.25    3.94   0
   0  10   6  301.74    5.05   0
   1  -1  -8   84.97    5.04   0
   1  -1  -7 1045.42    6.75   0
   1  -1  -5  708.96    4.56   0
   1  -1  -4   59.68    2.61   0
   1   7   4  383.79    4.13   0
   1  10   5    8.99    3.88   0
   2   0  -8  615.77    6.13   0
   2   1  -2 1991.22    4.12   0
   2   2 -12   48.77   10.10   0
   2   3 -13    2.96   11.78   0
   2   7   3  138.13    2.27   0
   2  10   4   38.77    3.86   0
   3   1  -8  265.14    5.44   0
   3   1  -7   72.96    2.98   0
   3   1  -6   73.97    2.55   0
   3   1  -5   -1.54    2.69   0
   3   3 -12    9.87    8.80   0
   3   4 -13   15.42   12.02   0
   3  11   3  400.08    4.45   0
   4   3 -10    0.69    4.20   0
   4   3  -4   44.58    1.72   0
   5   4  -9  210.10    6.12   0
   5   4  -8   46.06    3.61   0
   5   4  -7   31.73    3.20   0
   5   4  -6  209.37    3.82   0
   5   5 -11   52.79    8.33   0
   5   6 -12   43.43    8.91   0
   6   6  -9   18.65    6.01   0
   6   6  -8   68.96    4.71   0
   6   6  -7  157.33    4.97   0
   6   7 -11   60.13    8.92   0
   6   8 -12   78.53   10.92   0
   7   9  -9   46.39    6.96   0
   7   9  -8  252.71    6.41   0
   7   9  -7   34.30    4.30   0
   7  10 -10    6.45    5.97   0
   7  12  -4   36.91    2.27   0
 -13   3   7   -7.92    8.34   0
 -12   4   8    5.61    9.35   0
 -11  -1   4    4.34    3.49   0
 -11   0   5   50.06    4.16   0
 -11   1   6    5.26    5.39   0
 -11   2   7    2.33    4.86   0
 -11   4   8   27.69    7.48   0
 -11   6   9    0.61   10.58   0
 -10   2   7    7.36    4.65   0
 -10   6   9   -7.32   10.11   0
  -9  -2   3  289.19    3.48   0
  -9   2   7   65.70    4.14   0
  -9   4   8   56.66    7.23   0
  -9   6   9    4.78    6.06   0
  -9   9  10   20.11    8.95   0
  -8  -4  -4   14.55    2.80   0
  -8  -2   3  549.62    3.78   0
  -8   1   6   46.93    4.31   0
  -8   4   8    0.26    4.20   0
  -8  10  10  122.60    9.77   0
  -7  -4  -5   10.67    3.36   0
  -7  -3  -8    8.89    6.77   0
  -7  -1   4   -1.28    2.38   0
  -7   0   5  212.69    3.63   0
  -7   7   9    5.14    5.89   0
  -7  11  10   -1.27    8.88   0
  -6  -4  -6   33.62    4.54   0
  -6   8   9    3.14    5.81   0
  -6   9   9   -4.35    7.75   0
  -5  -4  -6  195.62    4.81   0
  -5  -4  -5  118.29    3.16   0
  -5  -2 -10   18.31    7.11   0
  -5  -2   2  203.56    1.78   0
  -5   1   5  292.25    3.94   0
  -5   4   7   33.25    3.72   0
  -5  10   9   80.73    7.02   0
  -5  11   9   -5.82    8.86   0
  -4  -4  -5    7.86    3.05   0
  -4  -4  -4   60.69    2.45   0
  -4   8   8   23.06    4.55   0
  -4  13   9   -3.17    8.08   0
  -3  -3  -8  127.42    4.86   0
  -3  -2 -10   41.13    6.27   0
  -3   0   3   15.91    1.33   0
  -3   7   7   11.19    4.89   0
  -3  10   8   -2.36    5.27   0
  -3  11   8   -0.52    7.97   0
  -2  -3  -7  108.22    3.75   0
  -2  -3  -3  914.48    4.08   0
  -2  -2 -10   39.84    7.87   0
  -2   6   6   -4.31    3.60   0
  -2   9   7  240.66    6.67   0
  -1  -2  -9  220.07    5.54   0
  -1  -1 -11   59.51    7.99   0
  -1   2   3 3762.18    7.59   0
  -1   8   6  289.64    5.74   0
  -1  12   7   -0.83    5.25   0
  -1  13   7   23.44    6.99   0
  -1  14   7   14.50    8.94   0
  -1  15   7   13.57    8.24   0
   0  -2  -8  100.20    5.33   0
   0  -2  -7  377.64    4.65   0
   0  -2  -4   75.10    2.80   0
   0  -1 -10  632.06    8.89   0
   0   0 -12   57.55    9.15   0
   0   2   2  497.59    2.52   0
   0   5   4    3.60    2.02   0
   0  11   6   17.94    4.12   0
   0  12   6  427.27    7.53   0
   1  -1  -9  472.12    7.82   0
   1   0 -11   36.46    8.43   0
   1   1 -12    2.42    7.08   0
   1   2 -13    4.95    8.79   0
   1   5   3  422.93    3.09   0
   1  11   5  326.68    5.70   0
   2   0  -4  713.05    3.91   0
   2   1 -11   -0.85    5.70   0
   2  11   4    1.11    3.68   0
   3   1  -9   -7.34    3.83   0
   3   2 -11   31.15    5.77   0
   3   6   1   61.90    1.41   0
   3   8   2   33.89    1.78   0
   4   2  -9   -6.57    5.88   0
   4   2  -8   27.95    3.80   0
   4   2  -7  344.04    4.25   0
   4   2  -6  634.99    5.04   0
   4   3 -11   83.20    6.23   0
   4   4 -12   -0.62    6.85   0
   4   5 -13  134.22    9.62   0
   4   9   1    1.47    1.38   0
   4  13   2    5.28    3.05   0
   4  14   2   67.89    3.72   0
   4  15   2   -1.76    4.05   0
   4  16   2   17.25    4.51   0
   4  17   2   -0.95    4.94   0
   5   4 -10   22.97    5.27   0
   5   4  -5   37.45    2.69   0
   5   5 -12  306.94   10.86   0
   5   6 -13   30.73   10.96   0
   5  11   0   61.41    1.56   0
   6   6 -10    4.96    4.73   0
   6   6  -6   -1.30    2.37   0
   6   7 -12   14.15    9.28   0
   7   9 -11    7.85    8.23   0
   7   9 -10    3.98    5.75   0
   7   9  -6   -0.63    3.36   0
   7  10 -11   38.87    7.35   0
   7  10  -5   63.95    3.25   0
 -13  -1   2    3.52    3.74   0
 -13   1   5   10.48    6.48   0
 -13   2   6    0.31    7.67   0
 -12  -2   1   26.47    2.48   0
 -12  -1   3    0.91    3.71   0
 -12   3   7   25.20    8.00   0
 -11  -2   2   17.38    2.55   0
 -11   7   9    4.22    9.87   0
 -10  -1   4   71.99    3.34   0
 -10   1   6   -0.52    3.89   0
 -10   4   8   -1.77    5.44   0
 -10   7   9   36.65    9.25   0
  -9  -4  -4   26.89    3.47   0
  -9  -4  -3    1.54    2.52   0
  -9  -3   1   66.69    1.51   0
  -9  -1   4   28.45    3.28   0
  -9   0   5    6.11    3.68   0
  -9   1   6   33.93    3.47   0
  -9   7   9   23.35    9.05   0
  -8  -4  -5   87.08    4.35   0
  -8  -1   4   86.87    3.21   0
  -8   3   7   10.35    4.70   0
  -8   5   8    6.11    6.17   0
  -8   7   9   17.24    6.64   0
  -7  -4  -6   -1.07    4.68   0
  -7   3   7   -0.16    3.57   0
  -7   5   8   77.19    4.67   0
  -7   8   9   -3.48    6.33   0
  -6  -4  -7   -0.05    4.78   0
  -6  -3  -9   -2.43    8.24   0
  -6   2   6    3.36    2.48   0
  -6   4   7  565.93    7.08   0
  -6   6   8   65.60    4.82   0
  -6  10   9    2.12    9.10   0
  -5  -4  -7    7.20    5.10   0
  -5  -4  -2  257.47    2.07   0
  -5  -3  -9   -3.21    5.62   0
  -5   7   8    5.15    4.29   0
  -5  12   9   28.91    7.43   0
  -5  13   9   19.34   11.38   0
  -4  -4  -6   36.58    3.66   0
  -4  -4  -3   96.05    2.04   0
  -4  -3  -9   57.28    5.54   0
  -4   2   5  267.72    4.01   0
  -4   6   7    7.34    5.21   0
  -4   9   8   76.39    5.54   0
  -3  -3  -9  108.77    6.42   0
  -3  -2 -11   34.03   10.01   0
  -3   3   5  270.82    4.02   0
  -3   5   6  130.44    4.31   0
  -3  12   8   17.51    6.23   0
  -3  13   8   40.21   10.12   0
  -3  14   8   21.65    9.23   0
  -2  -3  -8  132.76    4.41   0
  -2  -1 -12   33.58   11.51   0
  -2  -1   1   60.56    0.66   0
  -2   1   3  102.59    1.92   0
  -2   4   5   54.80    2.48   0
  -2  10   7   58.43    5.58   0
  -1  -3  -7    9.75    4.46   0
  -1  -3  -6   -0.67    3.45   0
  -1  -3  -5   66.80    3.01   0
  -1  -2 -10   30.50    6.45   0
  -1   9   6   70.45    4.89   0
   0  -2  -9    3.97    5.52   0
   0  -1 -11    4.52    7.17   0
   0   8   5    6.94    3.53   0
   0  13   6    1.65    5.80   0
   0  14   6    8.28    7.20   0
   0  15   6    8.79    6.77   0
   0  16   6    6.10    7.83   0
   1  -1 -10    9.34    6.89   0
   1   1 -13  123.61   12.46   0
   1  12   5   79.83    5.82   0
   2   0 -10   35.43    4.77   0
   2   1 -12  159.04    9.35   0
   2   2 -13    1.26    8.60   0
   2   8   3  723.10    4.45   0
   2  12   4  116.16    4.77   0
   3   1 -10    9.66    4.55   0
   3   1  -4  151.31    2.35   0
   3   2 -12   16.77    6.79   0
   3   3 -13   -7.40    8.51   0
   3  12   3    0.33    2.60   0
   3  13   3  139.18    4.16   0
   3  17   3   15.33    6.15   0
   4   2 -10   28.21    4.64   0
   4   2  -5  270.26    3.62   0
   4   3 -12    0.68    9.19   0
   4   4 -13   16.95    8.84   0
   4   7   0  871.07    2.21   0
   5   3  -9   38.83    5.69   0
   5   3  -8  102.44    5.00   0
   5   3  -7   60.71    3.84   0
   5   4 -11   77.28    6.02   0
   6   5  -9   42.82    5.29   0
   6   5  -8   53.40    4.85   0
   6   5  -7   -1.42    3.74   0
   6   6 -11  102.10    6.66   0
   6   6  -5  622.36    4.50   0
   6   7  -4  591.53    3.67   0
   7   8 -10   43.21    6.80   0
   7   8  -9   -0.09    4.53   0
   7   8  -8   16.42    3.90   0
   7   8  -7  127.17    4.76   0
   8  12  -9   10.18    6.21   0
   8  13  -8    6.07    6.31   0
 -12   2   6   58.91    6.92   0
 -12   5   8   10.19    7.14   0
 -11   3   7   45.46    5.37   0
 -11   5   8   18.56    9.27   0
 -10   3   7   28.72    6.29   0
 -10   5   8   -7.84    7.90   0
 -10   8   9    3.23    9.57   0
  -9  -4  -5    5.67    4.08   0
  -9  -4  -2   17.64    1.44   0
  -9   3   7    4.70    4.76   0
  -9   5   8   40.73    6.57   0
  -9   8   9   30.26   10.62   0
  -8  -4  -6    1.33    4.84   0
  -8  -3   1   64.77    1.38   0
  -8   8   9  217.64    7.95   0
  -8   9   9   12.44    8.96   0
  -7  -4  -7    7.00    5.69   0
  -7  -3   1   25.70    0.91   0
  -7   2   6   24.57    4.20   0
  -7   6   8   22.81    5.37   0
  -7   9   9   58.85    7.05   0
  -7  10   9   -0.12    9.68   0
  -6   1   5   36.05    3.33   0
  -6   7   8    9.28    6.06   0
  -6  11   9    6.33    7.51   0
  -6  12   9   16.31   11.21   0
  -5  -3 -10   35.33    9.41   0
  -5  -1   3  605.97    3.29   0
  -5   3   6  440.74    4.65   0
  -5   5   7    6.15    3.62   0
  -5   8   8  123.35    5.05   0
  -4  -4  -7   41.25    3.44   0
  -4  -3 -10   -2.93    8.66   0
  -4   4   6   -2.29    2.73   0
  -4  10   8    4.60    5.86   0
  -4  11   8   51.57    7.10   0
  -3  -4  -7   86.83    4.55   0
  -3  -4  -6  123.94    4.16   0
  -3  -4  -5  949.56    5.73   0
  -3  -3 -10   30.93    7.50   0
  -3   8   7  224.40    5.41   0
  -3  15   8   14.74    8.04   0
  -2  -3  -9   36.25    5.10   0
  -2  -2 -11   -2.72    6.82   0
  -2   0   2 1682.58    3.96   0
  -2   7   6   47.96    4.51   0
  -2  11   7   17.94    5.05   0
  -2  12   7   -2.64    6.34   0
  -1  -3  -8   16.11    4.04   0
  -1  -3  -4  243.37    3.26   0
  -1  -2 -11   17.56    7.75   0
  -1  -1 -12   29.58    8.02   0
  -1   1   2 1310.42    3.72   0
  -1   4   4  143.63    3.19   0
  -1   6   5  192.41    3.34   0
   0  -2 -10   37.44    7.61   0
   0  -1 -12   11.05    8.88   0
   0   1   1 1123.07    2.42   0
   1  -2  -8   20.84    4.75   0
   1  -2  -7   25.73    3.86   0
   1  -2  -6   48.69    3.14   0
   1  -1 -11    8.94    8.27   0
   1  -1  -3  441.09    2.72   0
   1   8   4  452.52    4.01   0
   1  13   5   27.72    4.06   0
   1  14   5   44.37    6.32   0
   1  15   5   14.43    7.40   0
   1  16   5    5.94    7.96   0
   2  -1  -9    5.86    6.06   0
   2  -1  -8  200.43    4.66   0
   2  -1  -7   52.30    2.95   0
   2  -1  -6 1033.44    5.85   0
   2   1 -13    6.28   10.15   0
   2   4   1  845.49    2.53   0
   2  13   4   -0.50    4.22   0
   2  14   4   14.03    5.32   0
   2  15   4    7.21    6.05   0
   2  16   4    8.55    6.47   0
   2  17   4   -1.76    6.16   0
   2  17   4    7.27    3.57   0
   3   0  -9    3.86    5.45   0
   3   0  -7  188.90    3.59   0
   3   1 -11   81.14    6.42   0
   3   2 -13  120.62   12.12   0
   3  14   3   -0.33    4.24   0
   3  15   3   70.41    5.35   0
   3  16   3   -0.03    5.53   0
   4   1  -8   84.49    4.88   0
   4   2 -11   50.51    6.05   0
   4   3 -13  295.59   11.67   0
   4   3  -3   55.46    1.73   0
   4   4  -2   83.90    1.12   0
   5   3 -10   43.51    5.02   0
   5   3  -6  460.21    4.69   0
   5   4 -12    9.61    6.59   0
   5   5 -13    7.04    8.31   0
   6   5 -11   99.07    8.29   0
   6   5 -10   30.56    5.14   0
   6   6 -12   17.19    7.27   0
   7   7 -10   -4.49    6.81   0
   7   7  -9    5.82    5.74   0
   7   7  -8   57.32    5.59   0
   7   8 -12    8.34   10.60   0
   7   8 -11   52.11    6.88   0
   7   8  -6  262.27    4.02   0
   7  11  -4  105.47    2.37   0
   8  11  -9    4.14    7.04   0
   8  12  -8   48.73    5.32   0
   8  13  -7    3.23    4.89   0
 -13   3   6   49.07    7.54   0
 -12   0   4   -3.58    4.15   0
 -12   1   5   -2.56    5.04   0
 -12   4   7   82.95    8.56   0
 -12   6   8   10.41   10.28   0
 -11   2   6   33.43    5.94   0
 -10   9   9   42.44   11.67   0
  -9   6   8  115.17    7.81   0
  -9   9   9   15.43    9.67   0
  -8  -4  -7    4.01    5.21   0
  -8   2   6   33.15    4.71   0
  -8   6   8    0.01    5.47   0
  -8  10   9   20.30   10.56   0
  -7  -4  -1   88.05    0.91   0
  -7   4   7   79.51    4.76   0
  -7   7   8   70.48    7.50   0
  -7  11   9   39.46    7.84   0
  -7  12   9   60.14   11.98   0
  -6  -4  -8   26.49    5.91   0
  -6   5   7   -2.12    5.24   0
  -6   8   8   84.30    7.85   0
  -6  13   9   48.25    8.88   0
  -5  -4  -8   70.19    5.24   0
  -5   6   7  256.37    6.47   0
  -5   9   8   34.46    5.45   0
  -4  -4  -8   19.15    4.15   0
  -4   1   4  199.84    3.13   0
  -4   7   7  166.43    4.84   0
  -4  12   8    3.37    6.50   0
  -4  13   8   25.93   10.25   0
  -4  14   8   -2.32    9.64   0
  -3  -4  -8    0.19    5.98   0
  -3  -4  -4  199.08    2.60   0
  -3  -3  -1  235.21    1.34   0
  -3   6   6  599.91    6.18   0
  -3   9   7    4.92    3.98   0
  -2  -3 -10    4.24    5.54   0
  -2  -3  -2 1140.22    3.52   0
  -2  -2 -12   29.48   11.71   0
  -2   3   4  621.01    4.62   0
  -2   5   5  923.48    5.97   0
  -2  13   7   12.38    5.46   0
  -2  14   7   37.85    9.26   0
  -2  15   7    4.17   10.04   0
  -1  -3  -9  107.41    4.65   0
  -1  10   6    5.28    3.72   0
  -1  11   6    7.08    5.12   0
   0  -3  -7 1063.40    7.39   0
   0  -2 -11   -0.97    7.24   0
   0  -2  -3 4501.80    8.02   0
   0   4   3 2677.51    6.92   0
   0   6   4  131.55    2.61   0
   0   9   5  123.10    3.71   0
   1  -2  -9   60.65    4.41   0
   1  -2  -5  663.49    4.92   0
   1   0 -13   28.32   10.45   0
   1   6   3  130.89    2.68   0
   1   9   4   40.57    3.46   0
   2  -1 -10    6.77    5.40   0
   2  -1  -5   34.51    2.83   0
   2   0 -12    1.11    6.49   0
   2   6   2   23.75    1.77   0
   3   1 -12   -2.14    6.57   0
   3   9   2   88.18    2.39   0
   4   1 -10  239.75    6.87   0
   4   1  -9   11.17    4.68   0
   4   1  -7   70.53    2.98   0
   4   2 -12   15.07    6.63   0
   4  10   1   61.91    2.10   0
   5   3 -12   74.55    8.53   0
   5   3 -11  126.26    6.30   0
   5   4 -13   18.68    8.49   0
   5   4  -4  787.69    4.03   0
   5   5  -3  184.71    1.85   0
   5  12   0   17.60    1.81   0
   6   4 -10  -10.27    6.86   0
   6   4  -9    3.99    5.17   0
   6   4  -8  143.06    5.51   0
   6   5 -12   11.59    8.62   0
   6   5  -6  103.73    2.80   0
   6   8  -3   23.93    1.32   0
   7   7 -12   20.01    9.28   0
   7   7 -11    5.87    6.49   0
   7   7  -7   58.24    4.07   0
   7   9  -5   96.15    2.78   0
   8  10 -10  120.78    8.78   0
   8  10  -9    7.44    6.22   0
   8  11  -8   50.48    5.09   0
   8  12  -7   35.92    4.44   0
   8  14  -6   -0.63    3.59   0
 -13   0   3    3.66    5.02   0
 -13   1   4    9.19    5.28   0
 -13   2   5    5.22    7.33   0
 -11  -1   3   57.32    3.35   0
 -11   1   5   29.98    5.01   0
 -11   4   7   36.14    5.68   0
 -11   6   8   79.75    7.53   0
 -10  -2   2  109.66    2.86   0
 -10   2   6  291.23    5.67   0
 -10   4   7   -2.75    6.54   0
 -10   6   8    9.56    6.03   0
  -9  -4  -6   10.86    4.99   0
  -9   2   6   57.46    3.78   0
  -9   4   7  111.71    6.35   0
  -9  10   9   48.74    8.65   0
  -8   4   7    2.94    3.80   0
  -8   7   8  193.98    8.55   0
  -8  11   9   12.37    8.53   0
  -8  12   9    2.96   12.39   0
  -7  -4  -8   -0.06    5.06   0
  -7   1   5   57.64    2.66   0
  -7   5   7   74.03    5.48   0
  -7   8   8   26.49    7.69   0
  -6  -4  -9   12.04    7.97   0
  -6  -2   2   36.70    1.38   0
  -6  -1   3    3.13    1.89   0
  -6   0   4   92.10    2.24   0
  -6   3   6  167.32    3.95   0
  -6   9   8   -1.21    7.84   0
  -5  -4  -9   21.52    6.37   0
  -5   2   5  663.04    4.78   0
  -5   4   6  244.40    4.91   0
  -5  10   8    0.81    5.46   0
  -5  11   8  -12.14    8.67   0
  -4  -4  -9   76.61    5.83   0
  -4   3   5    4.31    2.72   0
  -4   5   6   68.87    4.18   0
  -4   8   7   80.12    5.82   0
  -3  -4  -9    4.92    6.58   0
  -3  -4  -3    3.66    1.60   0
  -3  -3 -11    0.09    7.34   0
  -3   2   4  342.25    3.33   0
  -3   4   5  251.76    4.06   0
  -3  10   7  228.78    5.52   0
  -3  11   7    0.96    6.47   0
  -2  -4  -8   29.67    5.20   0
  -2  -4  -7   11.42    3.46   0
  -2  -4  -6   31.11    2.64   0
  -2  -4  -5   74.88    2.96   0
  -2  -3 -11   12.85    9.30   0
  -2   8   6   32.61    3.81   0
  -1  -3 -10   -1.71    4.99   0
  -1  -2 -12    5.00    7.74   0
  -1   0   1 1109.77    2.28   0
  -1   7   5  156.35    3.31   0
  -1  12   6    0.05    5.89   0
  -1  13   6   -7.49    7.01   0
  -1  16   6  -19.58    8.75   0
   0  -3  -9  203.68    6.46   0
   0  -3  -8   77.03    4.12   0
   0  -3  -6    0.27    2.41   0
   0  -3  -5    2.87    2.58   0
   0  10   5    4.94    3.65   0
   1  -2 -10   14.15    5.11   0
   1  -1 -12    4.93    6.69   0
   1   4   2 3653.10    6.48   0
   2  -1 -11   -2.37    5.42   0
   2   9   3   -0.82    1.93   0
   3   0 -11   27.26    5.83   0
   3   0  -5  273.85    3.20   0
   3   1 -13   17.28    8.45   0
   3   2  -2  315.86    1.89   0
   4   1 -11    7.48    5.72   0
   4   1  -6  476.12    4.29   0
   4   2 -13   57.75    8.79   0
   4   2  -4  141.03    2.24   0
   5   2 -11    5.42    7.44   0
   5   2 -10   47.52    4.49   0
   5   2  -9  764.63    7.58   0
   5   2  -8   -1.23    3.47   0
   5   2  -7  107.55    4.10   0
   5   3 -13   -3.16    9.83   0
   5   3  -5   40.30    2.61   0
   5  17   0   33.69    4.29   0
   6   4 -12  162.73    9.50   0
   6   4 -11   63.45    6.31   0
   6   4  -7  493.20    5.68   0
   6   5 -13    7.55    8.39   0
   7   6 -11   -6.57    7.43   0
   7   6 -10   88.21    5.83   0
   7   6  -9   30.28    4.52   0
   7   6  -8   24.08    4.50   0
   8   9 -11   13.44    8.84   0
   8   9 -10   12.49    7.66   0
   8   9  -9    6.51    6.24   0
   8  10  -8   52.32    5.33   0
   8  11  -7   51.39    4.64   0
   8  13  -6   58.98    3.90   0
 -13   4   6   23.12    8.61   0
 -12  -1   2   10.88    3.72   0
 -12   3   6   35.26    5.61   0
 -12   5   7   16.97    6.83   0
 -11   3   6  114.14    6.42   0
 -11   5   7   32.98    7.27   0
 -11   7   8   59.15    7.96   0
 -10  -4  -4   13.95    3.06   0
 -10  -4  -3    9.78    2.20   0
 -10  -3   0   95.31    1.84   0
 -10  -1   3   32.52    2.60   0
 -10   0   4   10.37    3.20   0
 -10   1   5   16.73    3.31   0
 -10   7   8    2.11    7.02   0
  -9   1   5  386.77    5.37   0
  -9   7   8   -6.39    6.09   0
  -8   1   5   32.36    2.86   0
  -8   5   7  106.73    6.10   0
  -8   8   8    1.25    8.50   0
  -7   3   6   17.55    3.46   0
  -7   9   8  285.09    9.50   0
  -6  -5  -6   23.86    3.64   0
  -6  -5  -5   -0.47    3.35   0
  -6  -4  -1  140.25    0.94   0
  -6   6   7  155.22    5.11   0
  -6  10   8   89.06    6.57   0
  -6  11   8   23.74    8.08   0
  -5  -5  -6  247.53    5.19   0
  -5  -5  -5   15.97    2.92   0
  -5   7   7   23.31    4.66   0
  -5  12   8   27.97    6.76   0
  -5  13   8   68.54    8.22   0
  -5  14   8   50.06   10.25   0
  -4  -4 -10   21.97    9.00   0
  -4  -4  -2  222.54    1.82   0
  -4   9   7    7.60    5.18   0
  -3  -4 -10   33.42    8.64   0
  -3   7   6  110.50    3.84   0
  -3  12   7  165.39    6.08   0
  -3  13   7   -1.91    7.70   0
  -3  14   7    1.14    9.59   0
  -3  15   7  -13.72   10.31   0
  -2  -4  -9  243.29    6.18   0
  -2  -4  -4    7.21    2.30   0
  -2   9   6  161.80    4.65   0
  -1  -4  -8  237.25    6.17   0
  -1  -4  -7   75.19    4.71   0
  -1  -3 -11  102.94    7.11   0
  -1  -3  -3    0.68    1.32   0
  -1   5   4  311.68    3.83   0
  -1   8   5  435.15    5.40   0
  -1  14   6   44.59    5.76   0
  -1  15   6    1.32    6.40   0
   0  -3 -10  288.79    6.69   0
   0  -2 -12    6.05    7.15   0
   0   7   4    3.85    3.08   0
   0  11   5    1.44    3.33   0
   0  12   5   10.67    5.30   0
   0  17   5    0.54    8.97   0
   1  -2 -11  105.13    6.19   0
   1  -2  -4 1523.70    5.85   0
   1  -1 -13  110.79    9.38   0
   1  10   4   -1.61    2.80   0
   2  -2  -9    8.84    5.51   0
   2  -2  -8  183.48    4.62   0
   2  -2  -7    4.88    4.06   0
   2  -1 -12  135.45    7.98   0
   2  -1  -4  612.93    4.13   0
   2  10   3  400.44    4.65   0
   3  -1 -10    7.54    5.97   0
   3  -1  -9   -3.61    3.86   0
   3  -1  -8  264.75    4.75   0
   3  -1  -7   81.66    4.12   0
   3   1  -3  475.37    2.73   0
   3  10   2  741.13    4.82   0
   4   0 -10  165.06    6.73   0
   4   0  -8  574.93    6.84   0
   4   1 -12    4.37    6.54   0
   4   1  -5  292.85    3.71   0
   4  11   1   22.15    2.19   0
   5   2 -12    1.50    7.73   0
   5  13   0   56.46    2.12   0
   5  14   0    9.36    2.69   0
   5  15   0   37.52    3.34   0
   5  16   0    9.29    3.11   0
   6   3 -11   44.61    7.13   0
   6   3 -10  137.43    7.40   0
   6   3  -9  401.30    6.94   0
   6   4 -13   28.38   11.71   0
   6   4  -6   -0.80    2.70   0
   6   5  -5  797.83    4.87   0
   6   6  -4   11.75    1.73   0
   7   5 -11    3.44    7.10   0
   7   5 -10   11.43    6.44   0
   7   5  -9   13.11    5.31   0
   7   6 -12   60.15    7.67   0
   7   6  -7   -2.50    3.71   0
   7   7  -6   27.67    3.10   0
   7   8  -5  393.04    3.80   0
   7  10  -4   60.26    2.02   0
   8   8 -11   35.26    9.10   0
   8   8 -10   75.70    8.11   0
   8   9  -8   27.85    5.13   0
   8  10  -7   17.91    4.10   0
   8  12  -6    2.24    3.46   0
 -13   3   5   19.42    7.22   0
 -12  -2   0   74.42    2.92   0
 -12   1   4   69.60    5.22   0
 -12   2   5   -0.99    4.82   0
 -12   4   6    3.25    7.12   0
 -12   6   7    9.29    9.94   0
 -11   8   8    2.16    8.13   0
 -10   3   6   18.46    4.45   0
 -10   5   7  113.66    6.02   0
 -10   8   8    0.93    7.42   0
  -9  -2   2   22.37    2.00   0
  -9  -1   3  207.36    3.51   0
  -9   3   6   76.02    4.05   0
  -9   5   7   50.45    5.41   0
  -9   8   8    5.44    6.68   0
  -9   9   8   33.96    8.72   0
  -8  -2   2 1246.58    4.83   0
  -8   0   4  646.99    5.17   0
  -8   3   6  115.06    4.54   0
  -8   9   8   16.01    6.45   0
  -7  -5  -6   42.20    4.80   0
  -7  -5  -5    2.74    3.25   0
  -7  -5  -4  280.00    3.85   0
  -7  -2   2   13.28    1.45   0
  -7  -1   3  517.57    3.72   0
  -7   6   7    1.51    4.07   0
  -7  10   8   17.23    6.35   0
  -7  11   8   61.60    9.30   0
  -6  -5  -7   22.37    5.48   0
  -6  -5  -4   11.82    2.45   0
  -6   2   5  118.96    2.93   0
  -6   4   6    8.95    3.21   0
  -6   7   7   -4.72    6.13   0
  -6  12   8  269.86    8.73   0
  -6  13   8   63.00    9.99   0
  -6  14   8   81.54   12.04   0
  -5  -5  -8  111.37    6.67   0
  -5  -5  -7    2.00    3.52   0
  -5  -5  -4   92.39    2.86   0
  -5   1   4  796.91    4.62   0
  -5   5   6  416.14    5.92   0
  -5   8   7   20.49    4.23   0
  -4  -5  -8   14.19    5.09   0
  -4  -5  -7   60.60    4.83   0
  -4  -5  -6   61.79    3.05   0
  -4  -5  -5  114.07    3.56   0
  -4  -2   1   30.94    0.87   0
  -4  -1   2    2.00    1.27   0
  -4   6   6   89.95    3.80   0
  -4  10   7    3.17    4.79   0
  -4  11   7   59.23    7.02   0
  -3  -4 -11    3.68    8.74   0
  -3   1   3  527.28    3.48   0
  -3   8   6   71.66    5.25   0
  -2  -4 -10  116.07    6.70   0
  -2   6   5    9.69    2.55   0
  -2  10   6  106.78    4.39   0
  -2  11   6  149.09    6.26   0
  -1  -4  -9   17.32    4.75   0
  -1  -4  -6  264.30    3.68   0
  -1  -4  -5  286.39    3.79   0
  -1  -3 -12   29.14   11.12   0
  -1   3   3    2.22    1.66   0
   0  -3 -11   74.17    6.46   0
   0  -3  -4  291.06    3.41   0
   0  -1  -1 1041.86    2.30   0
   0  13   5   31.12    4.66   0
   0  14   5   -0.42    4.79   0
   0  15   5    3.32    5.53   0
   0  16   5   18.62    6.30   0
   1  -3 -10   11.70    7.15   0
   1  -3  -9  310.54    6.02   0
   1  -3  -8  295.79    5.20   0
   1  -3  -7  166.38    3.74   0
   1  -2 -12   18.86    7.59   0
   1   7   3   14.55    2.47   0
   1  11   4   90.28    3.54   0
   1  12   4   57.46    4.32   0
   1  17   4   62.70    8.63   0
   2  -2 -11   30.50    7.84   0
   2  -2 -10   96.64    4.88   0
   2  -2  -6  103.00    2.73   0
   2  -1 -13    9.99   10.14   0
   2  11   3   40.29    3.54   0
   3  -1 -11   77.22    6.34   0
   3  -1  -6   79.19    3.41   0
   3   0 -13  273.71   10.52   0
   3   3  -1   26.36    0.55   0
   3   7   1  138.87    1.88   0
   3  11   2    0.09    2.57   0
   4   0 -12    5.51    8.08   0
   4   1 -13   41.73    8.46   0
   4  17   1   -0.18    4.41   0
   5   1 -11  118.17    8.14   0
   5   1 -10   11.16    4.46   0
   5   1  -9   20.91    4.25   0
   5   1  -8   72.77    4.98   0
   5   2 -13   45.33    8.53   0
   5   2  -6    0.23    2.19   0
   5   6  -2  284.33    1.36   0
   6   3 -12    8.67    7.02   0
   6   3  -8   34.45    3.57   0
   7   5 -12   91.34    7.90   0
   7   5  -8   73.18    4.66   0
   8   7 -11   87.25    7.90   0
   8   8  -9  175.01    5.73   0
   8   8  -8   24.07    4.43   0
   8  11  -6  107.99    3.66   0
 -13   2   4    5.14    6.14   0
 -12   7   7   -1.03   10.34   0
 -11  -2   1   54.67    2.69   0
 -11   2   5    6.66    3.82   0
 -11   4   6   56.12    7.14   0
 -11   6   7   -1.56    6.32   0
 -10   2   5   -2.65    4.55   0
 -10   6   7    1.90    8.06   0
 -10   9   8   67.49    8.38   0
 -10  10   8    1.50   11.72   0
  -9   6   7    3.52    7.00   0
  -9  10   8   13.94    9.44   0
  -9  11   8  -14.21   10.46   0
  -8  -5  -6    6.17    4.52   0
  -8  -5  -5   37.20    4.01   0
  -8  -1   3   14.24    1.93   0
  -8   6   7   74.61    4.81   0
  -8  10   8   65.15    7.72   0
  -8  11   8   52.98   10.92   0
  -8  12   8   57.03   10.61   0
  -7  -5  -7   14.70    4.81   0
  -7   2   5  115.29    4.00   0
  -7   4   6  332.99    5.21   0
  -7   7   7   59.26    6.29   0
  -7  12   8    2.78    7.74   0
  -7  13   8    5.30   10.36   0
  -6  -5  -8   -5.19    5.73   0
  -6   8   7   84.06    6.46   0
  -5  -5  -9    9.65    7.67   0
  -5   3   5   30.94    2.43   0
  -5   9   7   -0.47    4.47   0
  -5  10   7   17.89    7.00   0
  -4  -5  -9   79.85    7.62   0
  -4  -5  -4   85.71    2.51   0
  -4   2   4  141.64    3.18   0
  -4   4   5  399.69    4.70   0
  -4   7   6  149.30    5.49   0
  -4  12   7   25.61    5.87   0
  -4  13   7  100.16    8.26   0
  -4  14   7   51.90   10.17   0
  -4  15   7  145.61   11.48   0
  -3  -5  -9    4.40    5.84   0
  -3  -5  -8  112.39    4.97   0
  -3  -5  -7   78.83    3.63   0
  -3  -5  -6   12.41    2.77   0
  -3  -5  -5    1.55    2.68   0
  -3   5   5  164.55    3.17   0
  -3   9   6  104.63    5.73   0
  -2  -4 -11   32.05    7.16   0
  -2   2   3   -2.51    1.64   0
  -2   4   4   13.73    2.01   0
  -2   7   5  565.00    5.70   0
  -2  12   6   -2.98    5.39   0
  -2  13   6   84.07    7.11   0
  -2  14   6    5.18    8.10   0
  -2  15   6   -1.36    9.33   0
  -2  16   6   14.65    8.73   0
  -1  -4 -11    8.73    7.93   0
  -1  -4 -10   81.59    5.64   0
  -1   9   5  227.96    4.39   0
   0  -4  -9   -0.52    5.52   0
   0  -4  -8   95.43    4.12   0
   0  -4  -7  136.84    4.70   0
   0  -3 -12    3.97    7.96   0
   0   5   3   57.55    2.43   0
   0   8   4  431.32    4.58   0
   1  -3 -11   14.30    7.37   0
   1  -3  -6   46.20    2.55   0
   1  -2 -13   -2.34    8.57   0
   1  13   4    1.54    3.82   0
   1  14   4   -6.34    4.89   0
   1  15   4    6.41    5.69   0
   1  16   4    0.80    5.22   0
   2  -2 -12   61.61    8.80   0
   2   7   2 1842.44    5.66   0
   2  12   3   20.34    3.73   0
   2  16   3   61.25    6.65   0
   2  17   3   30.60    6.52   0
   3  -1 -13   26.42   10.14   0
   3  -1 -12   -0.00    6.51   0
   3  12   2   19.64    2.81   0
   3  16   2    1.67    5.53   0
   3  17   2   22.66    6.29   0
   4   0  -6 2332.15    8.73   0
   4  12   1  189.40    3.19   0
   4  13   1   32.78    3.31   0
   4  14   1   96.47    3.99   0
   4  15   1   14.35    3.96   0
   4  16   1   40.30    4.46   0
   5   1 -12   32.99    6.67   0
   5   1  -7 1356.75    7.70   0
   6   2 -11    6.86    6.86   0
   6   2 -10   70.74    6.39   0
   6   2  -9   11.09    5.46   0
   6   3 -13   -4.79    7.94   0
   6   3  -7    7.03    2.67   0
   7   4 -12   71.64    9.72   0
   7   4 -11   36.31    6.84   0
   7   4 -10  161.03    6.66   0
   7   4  -9  181.91    6.26   0
   7   5  -7   86.30    4.05   0
   7   6  -6 1037.21    6.52   0
   8   7 -12   66.48    8.04   0
   8   7 -10    0.43    5.40   0
   8   7  -9   16.50    6.10   0
   8   9  -7   66.89    3.76   0
 -13   1   3   11.68    6.07   0
 -13   4   5   38.59    7.69   0
 -12   3   5   -6.13    6.78   0
 -12   5   6   26.15    8.17   0
 -11  -1   2   34.51    3.50   0
 -11   1   4   -0.96    4.66   0
 -11   7   7    2.19    6.97   0
 -10   4   6    5.32    4.78   0
 -10   7   7   55.78    8.46   0
  -9   2   5   17.63    3.41   0
  -9   4   6    2.76    3.70   0
  -9   7   7   37.94    7.83   0
  -8  -5  -4   12.70    2.40   0
  -8   2   5  312.85    4.50   0
  -8   4   6  171.22    4.89   0
  -8   7   7  118.48    6.07   0
  -8  13   8    0.33    9.87   0
  -7  -5  -3   22.65    1.90   0
  -7   8   7  142.66    7.75   0
  -6  -5  -3  638.53    3.66   0
  -6   1   4    6.18    2.55   0
  -6   5   6  100.12    4.25   0
  -6   9   7   54.45    6.46   0
  -5   0   3  972.89    4.52   0
  -5   6   6   40.34    3.84   0
  -5  11   7  156.61    7.89   0
  -5  12   7   52.10    8.92   0
  -4  -5 -10    1.60    8.86   0
  -3  -5 -10  187.42    8.99   0
  -3   3   4  322.21    3.36   0
  -3  10   6   24.09    5.68   0
  -2  -5  -9   44.85    6.52   0
  -2  -5  -8   34.64    3.81   0
  -2  -5  -7   49.47    3.74   0
  -2  -5  -6   32.11    3.80   0
  -2  -4  -3  839.83    3.98   0
  -1  -4 -12   29.23    9.46   0
  -1   6   4   18.48    2.31   0
  -1  10   5  387.32    5.34   0
  -1  11   5   31.15    5.10   0
  -1  17   5    3.63    9.58   0
   0  -4 -11   -0.93    8.34   0
   0  -4 -10   31.04    5.46   0
   0  -4  -6   46.38    2.69   0
   0  -2  -2  468.94    2.46   0
   0   3   2 2126.96    4.90   0
   0   9   4  927.92    6.52   0
   1  -3 -12   -1.86    7.72   0
   1  -3  -5 1593.64    6.99   0
   1  -1  -2 1273.75    3.52   0
   1   0  -1 1000.81    2.13   0
   1   8   3 1027.39    5.48   0
   2  -3 -10    6.33    6.09   0
   2  -3  -9    9.07    4.05   0
   2  -3  -8  197.32    5.46   0
   2  -2 -13   -0.52   10.33   0
   2  -2  -5   72.31    2.44   0
   2  13   3    9.88    3.58   0
   2  14   3    3.35    4.19   0
   2  15   3   12.42    4.26   0
   3  -2 -11   22.06    5.75   0
   3  -2 -10   21.02    4.53   0
   3  -2  -9   14.52    4.36   0
   3  -2  -8  113.56    4.16   0
   3  -2  -7  155.66    4.44   0
   3  -1  -5   -1.95    2.63   0
   3  13   2   97.44    4.22   0
   3  14   2   38.43    4.08   0
   3  15   2  159.18    5.63   0
   4  -1 -12   -5.09    8.14   0
   4  -1 -11    7.20    5.67   0
   4  -1 -10  254.32    6.03   0
   4  -1  -9   12.51    4.39   0
   4  -1  -8   77.79    4.01   0
   5   0 -11   24.21    8.07   0
   5   0  -9  253.49    6.93   0
   5   1 -13   17.67    8.24   0
   5   2  -5  672.96    4.49   0
   5   3  -4 1016.05    4.29   0
   6   2 -13    8.06   10.59   0
   6   2 -12   53.10    6.69   0
   6   2  -8  182.42    4.46   0
   6   3  -6  163.01    3.43   0
   6   4  -5  185.53    3.04   0
   7   4 -13   -3.71    8.16   0
   7   4  -8    5.17    4.28   0
   7   7  -5  103.56    2.90   0
   7   9  -4  221.94    2.32   0
   8   6 -12    8.98    8.60   0
   8   6 -11    1.92    6.15   0
   8   6 -10   32.71    6.30   0
   8   6  -9  111.53    5.49   0
   8   7  -8  187.11    5.46   0
   8   8  -7   18.77    3.83   0
   8  10  -6    5.35    2.72   0
   9  11  -9   85.59    6.08   0
 -12   2   4   -1.26    6.20   0
 -12   6   6   27.25    8.54   0
 -11   0   3  108.75    4.01   0
 -11   3   5   16.15    5.99   0
 -11   5   6  106.13    7.31   0
 -11   8   7   75.48    8.18   0
 -10   1   4   64.14    4.25   0
 -10   5   6   -7.41    5.91   0
 -10   8   7   19.04    9.56   0
  -9   8   7   28.51    8.54   0
  -8   5   6  131.65    6.09   0
  -8   8   7   20.87    5.51   0
  -7   1   4    1.17    2.89   0
  -7   5   6   40.20    4.00   0
  -7   9   7   41.61    7.24   0
  -6   3   5  268.11    3.81   0
  -6   6   6   -1.04    5.21   0
  -6  10   7   87.12    6.27   0
  -6  11   7  120.13    8.99   0
  -5  -5  -3   52.20    1.93   0
  -5   4   5   29.90    3.85   0
  -5   7   6    6.25    5.01   0
  -5  13   7  188.22    7.70   0
  -5  14   7   85.03    8.12   0
  -5  15   7    6.68    8.35   0
  -4   5   5   -0.69    3.76   0
  -4   8   6   16.46    3.78   0
  -4   9   6  340.20    7.03   0
  -3  -5 -11    1.02    9.73   0
  -3  -5  -4    7.81    2.25   0
  -3  -4  -2  594.16    2.65   0
  -3   6   5   -1.92    2.70   0
  -3  11   6    2.65    4.19   0
  -3  12   6   95.67    7.40   0
  -3  13   6   -2.03    7.40   0
  -3  14   6   75.61    8.56   0
  -3  15   6    4.38    9.52   0
  -3  16   6   57.07    9.77   0
  -2  -5 -10    9.64    5.66   0
  -2  -5  -5  157.40    3.44   0
  -2   8   5   27.04    3.24   0
  -1  -5 -10  141.20    7.52   0
  -1  -5  -9   32.82    6.24   0
  -1  -5  -8   20.67    3.64   0
  -1  -5  -7   12.33    4.40   0
  -1  -4  -4  336.81    3.12   0
  -1  -2  -1 8902.00    6.55   0
  -1  12   5   64.23    4.13   0
  -1  13   5    4.10    5.68   0
  -1  14   5   74.62    6.64   0
  -1  15   5   -3.95    5.64   0
  -1  16   5    1.88    6.27   0
   0  -4 -12   11.15   10.46   0
   0  -4  -5   12.80    2.74   0
   0  10   4  135.12    4.64   0
   1  -4 -10  128.06    7.37   0
   1  -4  -9    3.55    3.90   0
   1  -4  -8   48.54    3.83   0
   1  -3 -13   20.40    8.90   0
   1  -2  -3 3525.90    7.31   0
   1   5   2   11.55    1.81   0
   2  -3 -12  117.61   10.34   0
   2  -3 -11   10.02    5.84   0
   2  -3  -7  106.33    3.59   0
   3  -2 -13  104.33   10.64   0
   3  -2 -12   24.15    6.68   0
   4  -1 -13   50.59   11.24   0
   4  -1  -7   73.67    3.09   0
   4   1  -4  199.62    2.52   0
   4   2  -3 2201.08    5.53   0
   4   8   0   30.86    1.18   0
   5   0 -13   77.74   11.58   0
   5   1  -6  810.80    5.31   0
   5   4  -3   52.61    1.41   0
   6   1 -12   27.88    9.29   0
   6   1 -11    5.95    6.77   0
   6   1 -10  192.08    6.80   0
   6   1  -9   23.49    4.92   0
   6   2  -7  712.32    6.43   0
   6   5  -4    3.65    1.47   0
   6   7  -3  599.83    2.60   0
   7   3 -13   91.20   11.62   0
   7   3 -12   -0.47    7.12   0
   7   3 -11    2.78    5.52   0
   7   3 -10   22.22    5.09   0
   7   3  -9   20.67    5.18   0
   8   5 -12   11.14    9.87   0
   8   5 -11   58.93    8.43   0
   8   5 -10   30.80    6.06   0
   9   9 -10   18.73    7.85   0
   9  10  -9   40.17    6.73   0
 -13   3   4    0.71    6.66   0
 -13   5   5   27.71    9.45   0
 -12  -1   1   -3.97    3.71   0
 -12   1   3    1.85    5.16   0
 -12   4   5    3.83    6.95   0
 -12   7   6   -0.05    9.28   0
 -11   6   6    4.02    7.75   0
 -11   9   7   -0.11    8.27   0
 -10  -2   1  126.58    2.97   0
 -10   3   5   71.90    4.43   0
 -10   9   7   19.94    7.33   0
 -10  10   7   11.73    9.72   0
  -9  -5  -5    8.17    3.35   0
  -9   1   4   24.38    3.04   0
  -9   3   5  282.28    5.96   0
  -9   5   6   37.23    4.50   0
  -9   9   7   31.34    6.63   0
  -9  10   7  107.30    9.27   0
  -8  -5  -3   -0.69    1.75   0
  -8   1   4   79.01    2.88   0
  -8   3   5    1.24    4.28   0
  -8   9   7   74.58    6.52   0
  -8  10   7   13.04    8.67   0
  -7   3   5   25.71    3.06   0
  -7   6   6 1044.76    9.58   0
  -7  10   7   47.42    6.07   0
  -7  11   7   41.89    7.93   0
  -7  12   7    3.63    9.89   0
  -7  13   7   18.09    9.66   0
  -7  14   7    4.57   10.66   0
  -6  12   7   -0.16    6.33   0
  -6  13   7   53.86    8.06   0
  -6  14   7   72.84    8.64   0
  -6  15   7   -6.58    8.77   0
  -5  -6  -8  126.83    6.74   0
  -5  -6  -7    2.45    4.82   0
  -5  -6  -6   32.02    3.86   0
  -5  -4  -1   61.36    0.76   0
  -5  -1   2   92.17    1.72   0
  -5   2   4  146.70    2.85   0
  -5   8   6  155.40    6.15   0
  -4  -6  -8    7.78    5.78   0
  -4  -6  -7   64.64    5.22   0
  -4   1   3  249.45    2.93   0
  -4  10   6  180.33    6.76   0
  -3   7   5  702.04    6.45   0
  -2  -5 -11   20.33    7.32   0
  -2   5   4  654.36    4.58   0
  -2   9   5    4.46    3.44   0
  -1  -5 -11   46.37    9.41   0
  -1  -5  -6   50.11    2.70   0
  -1   2   2  210.38    2.09   0
  -1   4   3   30.99    1.83   0
  -1   7   4    5.62    2.24   0
   0  -5 -10   12.60    6.38   0
   0  -5  -9  129.87    6.05   0
   0  -5  -8   30.17    5.79   0
   0  -3  -3    5.12    1.99   0
   0   6   3  365.57    3.66   0
   0  11   4   80.78    4.98   0
   0  15   4   11.45    6.24   0
   0  16   4   55.19    8.22   0
   0  17   4   -1.43    6.29   0
   1  -4 -12   18.44   10.20   0
   1  -4 -11   48.21    6.24   0
   1  -4  -7   80.17    3.51   0
   1   3   1  134.47    1.26   0
   1   9   3    1.78    2.76   0
   2  -3 -13    9.60   10.36   0
   2  -3  -6  150.77    3.10   0
   2  -1  -3  105.10    1.94   0
   2   0  -2 1611.38    3.82   0
   2   5   1 2240.01    4.60   0
   2   8   2    4.33    2.02   0
   3  -3 -11   -0.94    7.87   0
   3  -3 -10  144.50    6.58   0
   3  -3  -9   10.59    6.13   0
   3  -2  -6  215.05    3.42   0
   3   8   1  149.40    1.97   0
   4  -2 -12    4.46    8.26   0
   4  -2 -11   40.33    7.39   0
   4  -2 -10   26.85    4.60   0
   4  -2  -9    5.14    5.92   0
   5  -1 -11  144.14    8.29   0
   5  -1 -10   10.90    5.95   0
   5   0  -7  113.54    3.83   0
   5   9  -1   78.45    1.14   0
   6   1 -13    4.00    8.06   0
   6   1  -8   -5.19    4.74   0
   7   2 -12   59.86    9.34   0
   7   2 -11  113.15    8.43   0
   7   3  -8  123.78    5.10   0
   7   4  -7   72.58    3.62   0
   7   5  -6   37.66    3.03   0
   8   4 -12  -11.38    8.64   0
   8   5  -9    2.45    5.56   0
   8   6  -8   -0.69    3.57   0
   8   7  -7  116.15    4.52   0
   8   9  -6   83.16    3.32   0
   8  13  -5   14.03    1.91   0
   8  14  -5   19.38    1.74   0
   9   8 -11    1.68    6.35   0
   9   8 -10   -2.60    7.44   0
   9   9  -9   24.97    6.09   0
   9  11  -8    3.00    5.05   0
 -13   1   2    6.27    4.96   0
 -13   2   3   11.16    5.92   0
 -12   0   2  179.47    5.16   0
 -12   5   5   61.17    7.37   0
 -12   8   6    7.13   10.68   0
 -11   2   4   77.92    4.11   0
 -11   4   5    7.72    6.00   0
 -11   7   6   92.67    9.81   0
 -10  -1   2    0.79    2.69   0
 -10   6   6    1.11    5.54   0
 -10  11   7    1.76    8.44   0
  -9  -5  -4   29.61    2.61   0
  -9   0   3 1719.91    7.90   0
  -9   6   6    0.94    5.06   0
  -9  11   7   18.50    8.12   0
  -9  12   7   71.87   10.93   0
  -8   6   6   69.64    4.52   0
  -8  11   7   48.91    7.36   0
  -8  12   7   53.92    7.84   0
  -8  13   7   -7.57    8.94   0
  -7   0   3  486.71    4.04   0
  -7   7   6   31.01    5.98   0
  -6  -6  -8   10.77    6.42   0
  -6  -6  -7   17.53    3.97   0
  -6  -6  -6   12.83    3.58   0
  -6   2   4  149.89    3.57   0
  -6   4   5  179.98    3.61   0
  -6   7   6   31.83    4.06   0
  -6   8   6    1.32    5.56   0
  -5  -6  -9    6.99    6.81   0
  -5  -6  -5   10.38    2.75   0
  -5   5   5    4.51    3.73   0
  -5   9   6   29.79    5.37   0
  -4  -6 -10    8.78    7.46   0
  -4  -6  -9  155.35    6.41   0
  -4  -6  -6  122.75    3.40   0
  -4  -5  -3  515.58    3.15   0
  -4   3   4   41.97    2.31   0
  -4   6   5  120.07    4.19   0
  -4  11   6   -3.46    4.90   0
  -4  12   6   96.36    6.39   0
  -4  13   6   18.80    7.31   0
  -4  14   6   22.43    7.51   0
  -4  15   6    8.72    7.39   0
  -4  16   6    9.29    8.14   0
  -3  -6 -10    5.77    7.49   0
  -3  -6  -9   -2.50    5.08   0
  -3  -6  -8  107.23    4.74   0
  -3  -6  -7   12.37    3.26   0
  -3  -6  -6  103.15    4.22   0
  -3   2   3   13.13    2.25   0
  -3   4   4    9.12    2.11   0
  -3   8   5  592.23    6.55   0
  -2  -6  -9  318.47    8.09   0
  -2  -6  -8   29.83    5.52   0
  -2   1   2 2069.79    4.73   0
  -2   3   3  511.54    3.84   0
  -2  10   5  143.78    4.39   0
  -2  11   5   -3.10    5.32   0
  -2  12   5    2.31    4.98   0
  -2  15   5   77.36    8.54   0
  -2  16   5   -2.18    7.82   0
  -2  17   5   33.55    7.60   0
  -1  -5 -12  120.92   10.22   0
  -1  -3  -2    0.67    0.92   0
  -1   8   4  260.67    4.36   0
   0  -5 -11   13.77    6.14   0
   0  -5  -7  157.06    4.22   0
   0  12   4    3.47    3.32   0
   0  13   4  182.28    5.15   0
   0  14   4   17.05    4.51   0
   1  -4  -6  337.67    4.12   0
   1  -3  -4   19.78    2.01   0
   1  10   3  317.03    4.53   0
   1  17   3   24.69    6.95   0
   2  -4 -12   14.41    8.89   0
   2  -4 -11    7.52    6.28   0
   2  -4 -10   44.55    5.55   0
   2  -4  -9   59.82    4.38   0
   2  -4  -8    9.37    5.00   0
   2  -2  -4  146.88    2.47   0
   3  -3 -13   -0.49   11.17   0
   3  -3 -12    1.71    6.63   0
   3  -3  -8  202.81    4.62   0
   3  -1  -4  150.16    2.95   0
   3   0  -3   18.33    1.78   0
   3   5   0  272.56    1.27   0
   4  -2 -13   42.83    8.68   0
   4  -2  -8   38.80    3.83   0
   4  -1  -6  491.57    4.40   0
   5  -1 -13    8.88   10.14   0
   5  -1 -12   18.38    6.77   0
   5  -1  -9   11.29    4.39   0
   6   0 -12   55.75    8.00   0
   6   0 -10  165.34    7.33   0
   6   2  -6    1.68    2.70   0
   6  11  -2    0.43    0.91   0
   6  16  -2   -0.41    2.85   0
   7   2 -13   47.06    8.33   0
   7   2 -10  184.68    6.16   0
   7   2  -9   23.92    5.17   0
   7   6  -5   62.84    2.57   0
   8   4 -11   72.45    6.29   0
   8   4 -10    8.71    6.17   0
   8   8  -6    2.64    3.08   0
   8  12  -5    6.58    1.95   0
   9   7 -11   27.78    6.61   0
   9   7 -10   65.97    7.25   0
   9   8  -9   36.65    6.26   0
   9  10  -8   18.30    4.64   0
 -13   4   4    3.34    5.99   0
 -12   3   4   29.13    5.19   0
 -11   1   3   55.41    4.53   0
 -11   8   6   11.13    9.47   0
 -10   2   4    5.00    3.86   0
 -10   4   5   24.57    4.65   0
 -10   7   6   -4.05    5.73   0
  -9  -3   0   33.87    1.56   0
  -9  -1   2  159.60    3.55   0
  -9   2   4   15.09    4.14   0
  -9   4   5   -5.87    5.07   0
  -9   7   6    4.02    5.11   0
  -8   4   5  634.46    7.12   0
  -8   7   6   35.25    4.45   0
  -7  -6  -7   -0.49    4.75   0
  -7  -6  -6    4.74    4.27   0
  -7   2   4   17.46    3.22   0
  -7   4   5  371.13    5.10   0
  -7   8   6  274.90    7.27   0
  -6  -6  -5  291.32    4.38   0
  -6   9   6  100.44    6.49   0
  -5  10   6    8.56    4.31   0
  -5  11   6    2.42    6.77   0
  -5  12   6   79.47    7.96   0
  -5  13   6  247.33    9.73   0
  -5  14   6   13.17    9.47   0
  -5  15   6  170.42   11.52   0
  -5  16   6   19.44    8.68   0
  -4  -6  -5   12.92    3.35   0
  -4   7   5   14.52    4.36   0
  -3   9   5    2.40    4.88   0
  -3  17   5   -4.27    9.58   0
  -2  -6 -11   46.25   10.11   0
  -2  -6 -10    8.48    5.83   0
  -2  -6  -7  127.12    4.10   0
  -2  -5  -4  223.04    2.68   0
  -2   6   4   38.76    2.19   0
  -2  13   5   47.82    5.27   0
  -2  14   5    6.87    5.15   0
  -1  -6 -10   45.94    6.54   0
  -1  -6  -9    5.49    6.88   0
  -1  -6  -8   35.55    5.29   0
  -1  -5  -5   31.95    2.34   0
  -1  -4  -3  607.40    3.65   0
  -1   9   4   79.41    4.20   0
  -1  17   4   -2.76    8.11   0
   0  -5 -12   20.77    8.00   0
   0  -5  -6   -1.77    3.37   0
   0  -4  -4  862.16    4.89   0
   0   7   3  586.39    4.50   0
   1  -5 -11   22.91    7.85   0
   1  -5 -10   58.89    5.75   0
   1  -5  -9  136.42    5.03   0
   1  -5  -8  392.94    6.83   0
   1  11   3   62.23    3.72   0
   1  12   3    3.66    4.13   0
   1  13   3  135.97    5.35   0
   1  14   3    7.96    5.31   0
   1  15   3   49.35    5.94   0
   1  16   3    3.48    4.88   0
   2  -4 -13   12.99   12.10   0
   2  -4  -7   88.15    4.42   0
   2  -3  -5 1365.88    6.67   0
   2   9   2 1492.50    5.87   0
   2  17   2    6.85    6.63   0
   3  -3  -7   27.46    3.03   0
   3  -2  -5 1784.50    7.33   0
   4  -3 -12    5.77    8.36   0
   4  -3 -11   95.11    8.41   0
   4  -3 -10   -6.90    5.70   0
   4  -2  -7  354.91    5.19   0
   4   3  -2  170.96    1.43   0
   5  -2 -12   -6.04    7.99   0
   5  -2 -11    2.65    7.69   0
   5  -1  -8   64.95    3.78   0
   5   1  -5  264.55    3.14   0
   5   2  -4  137.93    2.70   0
   5  17  -1   -1.27    3.94   0
   6   1  -7   20.89    3.19   0
   6   3  -5  263.48    2.92   0
   6  15  -2    0.75    2.60   0
   7   1 -13   39.53   11.58   0
   7   1 -12   -1.86    8.27   0
   7   1 -11   -1.91    7.19   0
   7   1 -10   12.48    6.19   0
   7   2  -8   24.47    4.41   0
   7   3  -7    0.54    3.82   0
   7   4  -6  318.72    4.24   0
   7   8  -4  137.69    2.17   0
   8   3 -13   53.06   10.65   0
   8   3 -12   85.97    7.75   0
   8   3 -11   68.90    8.28   0
   8   4  -9  175.11    6.06   0
   8   5  -8   -0.23    3.49   0
   8   6  -7   62.40    3.83   0
   8  11  -5   44.98    2.18   0
   9   6 -11   12.39    7.64   0
   9   7  -9   20.75    5.36   0
   9   9  -8   25.93    4.87   0
 -13   3   3   82.02    8.14   0
 -13   5   4   63.74    9.72   0
 -12  -2  -1    6.06    2.87   0
 -12   2   3   10.74    5.92   0
 -12   4   4   13.09    6.82   0
 -12   6   5   72.09    7.07   0
 -11  -2   0    6.29    2.81   0
 -11   3   4    5.93    5.62   0
 -11   5   5    1.73    5.35   0
 -11   9   6   19.89    8.02   0
 -11  10   6    6.59   11.46   0
 -10   5   5    6.52    6.57   0
 -10   8   6   90.38    6.89   0
 -10   9   6    2.98    9.64   0
  -9  -2   1  225.35    2.88   0
  -9   8   6   27.00    5.88   0
  -9   9   6    9.66    7.49   0
  -8  -6  -6    4.46    4.48   0
  -8  -1   2  123.09    2.65   0
  -8   2   4 1342.10    7.33   0
  -8   8   6    0.53    5.40   0
  -8   9   6   89.74    7.94   0
  -7  -6  -5   30.01    3.27   0
  -7   5   5  259.41    5.97   0
  -7   9   6    6.81    5.00   0
  -7  10   6   60.98    7.58   0
  -6  -1   2   22.30    1.67   0
  -6   5   5  809.86    6.48   0
  -6  10   6   50.72    5.41   0
  -6  11   6  144.24    8.22   0
  -6  12   6  124.95    9.43   0
  -6  13   6   -0.41    8.98   0
  -6  14   6   51.86   10.49   0
  -6  15   6   17.59   10.14   0
  -5  -2   1  111.88    1.23   0
  -5   1   3  612.09    4.12   0
  -5   3   4  987.29    5.57   0
  -5   6   5   23.11    2.98   0
  -4   4   4  143.01    3.64   0
  -4   8   5   55.13    4.76   0
  -3  -6  -5  331.18    4.34   0
  -3  -5  -3   70.05    2.00   0
  -3   5   4 1342.66    6.50   0
  -3  10   5  141.82    4.64   0
  -3  11   5   31.71    5.97   0
  -3  14   5   -7.73    7.15   0
  -3  15   5   13.76    8.42   0
  -3  16   5   -4.10    7.25   0
  -2  -6  -6  114.54    3.56   0
  -2   7   4    6.04    3.15   0
  -1  -6 -11    5.79    6.89   0
  -1  -6  -7   30.83    5.02   0
  -1   5   3   -4.08    1.76   0
  -1  10   4   22.71    4.36   0
  -1  15   4   -0.24    7.21   0
  -1  16   4  140.94    8.13   0
   0  -6 -10   49.61    7.44   0
   0  -6  -9   45.81    6.81   0
   0   4   2    0.26    1.67   0
   0  18   3   42.46    9.79   0
   1  -5 -12    2.42    7.62   0
   1  -5  -7   -7.48    4.50   0
   1  -4  -5   12.38    2.16   0
   1   6   2 2671.64    6.59   0
   2  -5 -11   44.58    7.44   0
   2  -5 -10   25.71    7.31   0
   2  10   2   66.36    2.86   0
   2  11   2   19.59    3.03   0
   2  15   2   26.06    5.36   0
   2  16   2    4.29    5.33   0
   3  -4 -13    3.19   10.49   0
   3  -4 -12   94.23    7.23   0
   3  -4 -11   -2.13    5.79   0
   3  -4 -10    1.42    4.98   0
   3  -4  -9   31.09    4.60   0
   3   9   1  346.62    3.02   0
   3  17   1    7.46    5.36   0
   4  -3 -13  266.81   10.20   0
   4  -3  -9  196.73    5.07   0
   4  -1  -5  269.06    3.86   0
   4   0  -4 2906.33    7.75   0
   4   9   0  153.90    2.00   0
   4  17   0    2.44    5.38   0
   5  -2 -13   55.20    8.79   0
   5  -2 -10   61.31    4.58   0
   5  -2  -9  788.52    8.76   0
   5  -1  -7 1356.07    7.54   0
   5  16  -1   -1.04    3.67   0
   6  -1 -13    2.22    9.79   0
   6  -1 -12   31.17    6.90   0
   6  -1 -11    4.81    5.66   0
   6  -1 -10  177.65    7.27   0
   6   0  -8 1077.70    7.70   0
   6  14  -2    4.88    2.23   0
   7   1  -9   81.76    5.61   0
   8   2 -13   14.75    9.93   0
   8   2 -12   50.68    8.57   0
   8   3 -10    5.64    4.95   0
   8   4  -8   -3.04    3.84   0
   8   7  -6   42.25    2.97   0
   9   5 -12   29.71    7.40   0
   9   5 -11    0.12    8.38   0
   9   6 -10   68.02    5.57   0
   9   8  -8   14.90    4.85   0
   9  11  -7    7.36    3.49   0
   9  12  -7   62.12    3.83   0
 -13   2   2   48.25    6.68   0
 -12   1   2    9.01    5.02   0
 -12   7   5   85.12    7.72   0
 -12   8   5    1.17    9.17   0
 -11  -1   1   94.93    3.61   0
 -11   6   5   10.39    5.72   0
 -10   1   3   32.78    3.56   0
 -10   3   4   84.95    5.45   0
 -10   6   5  105.19    6.49   0
 -10  10   6    6.49    7.44   0
 -10  11   6   13.51    8.27   0
  -9   5   5    8.98    4.00   0
  -9  10   6    6.27    6.50   0
  -9  11   6  -13.37   10.72   0
  -9  12   6    0.11   11.11   0
  -9  13   6    6.50   12.23   0
  -8   5   5  134.08    4.71   0
  -8  10   6    0.08    6.00   0
  -8  11   6  137.84    9.70   0
  -8  12   6   -6.79   10.56   0
  -8  13   6   79.92   11.94   0
  -8  14   6  -15.19   12.52   0
  -7  -1   2   23.39    1.80   0
  -7  11   6   -9.95    6.05   0
  -7  12   6    1.74    6.47   0
  -7  13   6    9.20    7.52   0
  -7  14   6    8.53    8.40   0
  -7  15   6    9.02    9.16   0
  -6  -6  -4    5.11    2.25   0
  -6   3   4  386.35    4.72   0
  -6   6   5  609.03    6.27   0
  -5  -7  -8   13.82    5.48   0
  -5  -6  -4  442.26    4.06   0
  -5   7   5  232.32    4.61   0
  -4  -7  -9   47.89    7.30   0
  -4  -7  -8   12.49    6.14   0
  -4  -6  -4  492.68    3.95   0
  -4   9   5    9.77    4.98   0
  -4  16   5  125.00   11.09   0
  -3  -7  -9  118.10    7.39   0
  -3  -7  -8   65.37    5.12   0
  -3  12   5   25.49    4.36   0
  -3  13   5  155.68    6.36   0
  -2   8   4    0.59    3.47   0
  -2  17   4   19.77    8.93   0
  -1  -6  -6    5.42    3.84   0
  -1  -5  -4 1192.43    5.39   0
  -1  11   4  150.15    4.73   0
  -1  12   4   -1.25    3.66   0
  -1  13   4   32.34    4.56   0
  -1  14   4   51.24    4.92   0
   0  -6 -12   14.03   10.48   0
   0  -6 -11   96.37    7.62   0
   0  -6  -8    1.65    3.73   0
   0  -5  -5   45.21    3.30   0
   0   8   3    3.71    2.10   0
   0  17   3   48.15    8.74   0
   2  -5 -13    2.33   12.67   0
   2  -5 -12   16.03    7.67   0
   2  -5  -9    1.81    4.07   0
   2  -5  -8    1.26    4.94   0
   2  -4  -6  411.51    4.39   0
   2   1  -1   60.63    0.74   0
   2  12   2   81.51    3.63   0
   2  13   2    4.83    3.73   0
   2  14   2    0.44    3.54   0
   3  -4  -8  392.99    5.62   0
   3  -3  -6  817.10    5.49   0
   3   1  -2    9.15    0.86   0
   3  10   1  247.24    3.25   0
   3  15   1   11.53    4.65   0
   3  16   1   14.68    3.88   0
   4  -3  -8  118.29    4.29   0
   4  -2  -6  610.34    5.34   0
   4  16   0    0.10    4.63   0
   5  -3 -12   93.99    8.85   0
   5  -2  -8    2.34    4.96   0
   5  10  -1   29.53    1.44   0
   5  15  -1   21.45    3.63   0
   6  -1  -9   22.24    4.10   0
   6   1  -6   26.31    3.17   0
   6   4  -4    2.45    1.64   0
   6  12  -2   59.65    1.66   0
   6  13  -2   13.01    1.88   0
   7   0 -13  155.96    9.14   0
   7   0 -11  105.06    6.66   0
   7   5  -5  241.87    3.43   0
   8   2 -11    2.19    5.92   0
   8   2 -10  106.87    6.93   0
   8   3  -9  115.05    5.09   0
   8   5  -7   98.28    4.21   0
   8  10  -5    7.39    1.81   0
   9   4 -12   27.14    8.88   0
   9   4 -11   -2.73    7.23   0
   9   5 -10  122.36    6.99   0
   9   6  -9    3.97    5.01   0
   9  10  -7   96.48    4.28   0
 -13   4   3   15.16    7.11   0
 -12  -1   0   61.42    4.20   0
 -12   3   3   19.24    6.43   0
 -12   5   4   59.24    5.95   0
 -11   2   3   74.31    5.21   0
 -11   4   4  154.00    5.81   0
 -11   7   5    3.84    6.38   0
 -11   8   5   -0.42    8.41   0
 -10   0   2    5.47    3.01   0
 -10   7   5   12.24    6.68   0
  -9   1   3  184.47    4.41   0
  -9   3   4   53.50    3.76   0
  -9   6   5   -0.11    4.60   0
  -8  -6  -5    0.18    2.88   0
  -8  -2   1  185.73    2.48   0
  -8   1   3   13.80    3.12   0
  -8   3   4   94.32    4.69   0
  -8   6   5   50.87    5.43   0
  -7  -6  -4    2.03    2.40   0
  -7   1   3  506.71    4.47   0
  -7   3   4   34.96    2.74   0
  -7   6   5   63.75    4.18   0
  -6  -7  -8    7.19    6.55   0
  -6  -7  -7   11.72    4.87   0
  -6  -5  -2   57.58    1.19   0
  -6   1   3    4.90    1.77   0
  -6   7   5  651.75    7.63   0
  -5  -7  -9   -8.87    5.37   0
  -5  -7  -7    5.17    4.38   0
  -5   4   4  773.22    5.74   0
  -5   8   5  149.43    4.68   0
  -5  16   5   15.01   11.38   0
  -4  -7  -7  152.03    4.34   0
  -4   0   2  169.07    1.88   0
  -4   2   3 2225.90    6.90   0
  -4   5   4  787.65    5.72   0
  -4  10   5    6.92    4.32   0
  -4  11   5   54.72    5.42   0
  -4  12   5   91.20    7.09   0
  -4  13   5   17.53    7.21   0
  -4  14   5  272.74    8.82   0
  -4  15   5    5.75    6.81   0
  -3  -7 -10   84.01    6.78   0
  -3  -7  -7    8.11    4.88   0
  -3  -1   1  969.64    2.42   0
  -3   3   3  583.55    4.18   0
  -3   6   4   11.45    2.31   0
  -2  -7 -11   -6.49   10.17   0
  -2  -7 -10   32.45    6.20   0
  -2  -7  -9   48.42    5.17   0
  -2  -7  -8    5.81    5.99   0
  -2  -6  -5    0.52    2.10   0
  -2  -4  -2   54.72    1.25   0
  -2   4   3  538.93    3.67   0
  -2   9   4    4.09    4.09   0
  -2  16   4    7.61    8.97   0
  -1  -7 -10  165.42    7.97   0
  -1  -7  -9   69.20    6.19   0
  -1   6   3    2.01    2.68   0
   0  -6  -7  492.56    5.57   0
   0   9   3   23.16    2.96   0
   0  15   3   83.45    6.96   0
   0  16   3   -3.48    5.51   0
   1  -6 -12   -2.18    9.54   0
   1  -6 -11   15.31    6.30   0
   1  -6 -10   43.89    5.39   0
   1  -6  -9   11.95    4.22   0
   1  -6  -8   11.21    4.99   0
   1  -5  -6  564.41    4.93   0
   1   7   2  172.29    2.88   0
   1  18   2   51.57    6.39   0
   2   3   0    5.97    0.43   0
   2   6   1    2.10    1.39   0
   3  -5 -12   73.59   11.21   0
   3  -5 -11    5.60    7.71   0
   3  -5 -10  185.43    8.26   0
   3  -4  -7   10.11    4.10   0
   3  11   1   65.94    2.88   0
   3  12   1   48.57    3.17   0
   3  13   1   61.68    3.86   0
   3  14   1  103.89    4.48   0
   4  -4 -13   32.41    8.47   0
   4  -4 -12   -4.54    7.22   0
   4  -4 -11  170.53    7.05   0
   4  -4 -10  163.02    6.01   0
   4  -4  -9   45.22    5.80   0
   4  -3  -7  200.31    4.87   0
   4   1  -3  250.27    2.56   0
   4  10   0  178.36    2.29   0
   4  15   0   13.05    3.86   0
   5  -3 -13    2.43    8.35   0
   5  -3 -11  112.24    6.29   0
   5  -3 -10   45.73    5.32   0
   5  -1  -6  774.00    6.02   0
   5   0  -5  495.13    4.36   0
   5   3  -3  469.85    2.71   0
   5  14  -1   24.41    3.11   0
   6  -2 -13   -2.22    8.24   0
   6  -2 -12   59.14    6.97   0
   6  -2 -11    3.35    5.31   0
   6  -2 -10   69.22    6.69   0
   6  -1  -8   -1.69    5.11   0
   6   2  -5  106.86    3.01   0
   6   6  -3  112.94    1.38   0
   7  -1 -13   13.30    9.91   0
   7  -1 -12    9.94    8.28   0
   7   0  -9   29.74    4.99   0
   7   1  -8   30.03    3.79   0
   7   2  -7  139.31    3.60   0
   7   3  -6   11.67    3.16   0
   7   7  -4  248.21    2.40   0
   8   1 -13   20.62    8.13   0
   8   1 -12  237.13    9.99   0
   8   1 -11   -7.78    7.93   0
   8   3  -8   17.49    4.25   0
   9   3 -12   62.18   10.06   0
   9   4 -10    3.80    6.10   0
   9   5  -9   18.28    5.71   0
   9   7  -8    2.69    3.47   0
   9   9  -7   37.16    3.77   0
 -13   3   2   30.01    6.56   0
 -12   6   4   11.90    7.90   0
 -11   5   4   15.31    6.75   0
 -11   9   5   14.70    7.69   0
 -11  10   5   28.79   11.51   0
 -10   2   3   37.24    4.14   0
 -10   4   4    3.65    4.17   0
 -10   8   5   46.58    8.39   0
  -9   7   5    1.93    5.16   0
  -8  -3   0   73.45    1.47   0
  -8   7   5    2.73    3.99   0
  -7  -5  -2  177.80    1.32   0
  -7  -2   1   30.47    1.33   0
  -7   7   5  104.61    4.79   0
  -6  -7  -6    3.43    3.48   0
  -6  -2   1  431.56    2.26   0
  -6   4   4   10.22    3.58   0
  -6   8   5  221.93    5.28   0
  -6  16   5   54.55   10.72   0
  -5  -7  -6   99.64    4.07   0
  -5  -5  -2  405.39    2.02   0
  -5   9   5   49.16    4.62   0
  -5  10   5   43.10    5.40   0
  -5  11   5  417.09    7.71   0
  -5  12   5   46.05    7.61   0
  -5  13   5  175.83    8.90   0
  -5  14   5   11.21    8.78   0
  -5  15   5   27.25    7.34   0
  -4  -7  -6   17.04    3.51   0
  -3  -7  -6   42.72    3.89   0
  -3  -6  -4  500.38    3.99   0
  -3   7   4  249.87    3.84   0
  -3  17   4   75.83   11.19   0
  -2  -7  -7    7.08    3.41   0
  -2  -5  -3   92.88    2.31   0
  -2  10   4   30.07    3.51   0
  -2  11   4   81.60    5.95   0
  -2  12   4   67.12    5.55   0
  -2  13   4   30.12    6.40   0
  -2  14   4   80.00    6.49   0
  -2  15   4   -3.93    5.79   0
  -1  -7 -11   58.71    7.53   0
  -1  -7  -8   71.34    5.45   0
  -1   3   2 1003.94    3.71   0
  -1  18   3   -1.79    7.18   0
   0  -7 -11   58.35    9.52   0
   0  -7 -10   24.94    8.10   0
   0  -6  -6    0.70    3.61   0
   0   2   1 3705.13    4.84   0
   0  10   3  115.23    3.24   0
   0  11   3   18.82    4.20   0
   0  12   3    3.78    4.44   0
   0  13   3    9.93    4.85   0
   0  14   3   22.43    4.11   0
   1  -4  -4  146.81    3.17   0
   1  -3  -3    1.97    1.41   0
   1  17   2    0.34    5.21   0
   2  -6 -12   11.60   10.86   0
   2  -6 -11    0.88    6.48   0
   2  -6 -10    6.69    6.65   0
   2  -5  -7  188.58    4.24   0
   2  -4  -5   48.14    3.27   0
   2  -3  -4  595.21    4.09   0
   2  -2  -3    0.03    1.48   0
   2  18   1    8.14    7.54   0
   3  -5 -13   -1.13    8.76   0
   3  -5  -9    8.14    4.18   0
   3  -3  -5  254.27    4.03   0
   3  -2  -4  332.36    3.82   0
   4  11   0   29.84    2.33   0
   4  12   0  213.64    3.28   0
   4  13   0  267.56    4.16   0
   4  14   0  114.73    3.48   0
   5  -3  -9   35.83    4.20   0
   5  -2  -7  112.00    3.78   0
   5  11  -1  181.29    2.36   0
   5  12  -1    9.60    2.02   0
   5  13  -1  127.27    3.17   0
   6  -2  -9   18.32    5.78   0
   7  -1 -11    7.08    6.01   0
   7  -1 -10    8.13    6.62   0
   8   1 -10  129.06    7.11   0
   8   2  -9   26.59    4.78   0
   8   4  -7    0.43    3.52   0
   8   6  -6   63.04    2.96   0
   8   9  -5   35.59    2.27   0
   9   3 -11  119.18    7.21   0
   9   6  -8  105.75    5.23   0
  10   6 -11   46.22    7.64   0
  10   8 -10   10.83    6.21   0
 -12   2   2   94.33    6.19   0
 -12   4   3   62.06    6.87   0
 -12   7   4    6.56    7.18   0
 -12   8   4   54.63    9.32   0
 -11   1   2   38.93    3.81   0
 -11   3   3   14.28    5.50   0
 -11   6   4   96.45    8.18   0
 -10  -3  -1   85.01    2.12   0
 -10  -1   1   11.24    2.99   0
 -10   5   4   17.57    6.25   0
 -10   9   5    1.14    6.18   0
 -10  10   5   27.52    7.66   0
 -10  11   5   12.75   11.08   0
 -10  12   5   -3.37   11.83   0
  -9   4   4   22.69    3.65   0
  -9   8   5    8.42    5.27   0
  -9   9   5  152.63    8.06   0
  -9  10   5   35.00    7.60   0
  -9  13   5   82.23   11.21   0
  -8   4   4   -2.66    3.23   0
  -8   8   5  132.09    5.80   0
  -8   9   5   38.15    7.92   0
  -8  14   5   11.48   10.76   0
  -7  -7  -7    0.14    5.14   0
  -7   4   4  497.83    5.02   0
  -7   8   5  389.62    6.37   0
  -7   9   5   88.16    6.13   0
  -7  10   5   65.28    6.98   0
  -7  13   5    9.71    8.63   0
  -7  14   5    0.76   10.33   0
  -7  15   5   94.26    9.38   0
  -6   9   5   13.39    4.54   0
  -6  10   5  202.83    5.74   0
  -6  11   5    7.22    7.62   0
  -6  12   5    7.11    7.87   0
  -6  13   5    0.74    7.46   0
  -6  14   5    1.39    6.88   0
  -6  15   5    0.13    7.89   0
  -5  -3   0  183.49    0.92   0
  -5   2   3    1.42    1.97   0
  -5   5   4  511.75    4.86   0
  -4  -4  -1 1997.77    2.85   0
  -4   6   4  318.16    4.02   0
  -4  17   4    2.76   11.07   0
  -3   1   2   10.56    1.21   0
  -3   8   4  213.30    4.02   0
  -3  15   4  147.60    8.94   0
  -3  16   4   12.19    7.26   0
  -2  -7  -6   -2.54    3.88   0
  -2   2   2    2.68    1.59   0
  -2   5   3    0.48    1.95   0
  -1  -7  -7   19.83    4.42   0
  -1  -6  -5   -0.01    2.13   0
  -1   7   3  333.93    3.61   0
  -1  16   3    9.61    7.67   0
  -1  17   3   -4.79    6.67   0
   0  -7  -9   60.37    5.37   0
   0  -7  -8    5.50    5.17   0
   0  -4  -3 2642.78    6.83   0
   0   5   2  102.40    1.90   0
   1  -7 -12    6.31    9.57   0
   1  -7 -11    3.08    9.69   0
   1  -7 -10    6.15    7.84   0
   1  -6  -7   75.07    3.85   0
   1  -5  -5   39.18    3.15   0
   1  -2  -2  199.56    1.77   0
   1   8   2  810.19    4.43   0
   1  15   2   -3.41    5.42   0
   1  16   2    1.62    4.93   0
   2  -6  -9  241.47    5.66   0
   2  -6  -8  190.17    6.28   0
   2  17   1   59.29    6.83   0
   3  -6 -12  109.04    9.52   0
   3  -6 -11   10.89    7.49   0
   3  -5  -8  184.21    4.67   0
   3  -4  -6  486.81    5.55   0
   3  -1  -3  485.71    3.29   0
   3  18   0   40.54    7.25   0
   4  -5 -13  139.74    9.76   0
   4  -5 -12   17.72    7.69   0
   4  -5 -11   10.38    6.26   0
   4  -5 -10   40.86    7.59   0
   4  -4  -8  251.24    5.06   0
   4  -3  -6  475.23    5.39   0
   4  -2  -5  257.33    3.98   0
   5  -4 -13   16.08    8.37   0
   5  -4 -12   15.73    7.26   0
   5  -4 -11   74.65    6.59   0
   5  -4 -10   25.11    7.40   0
   5  -3  -8   97.94    4.25   0
   5   1  -4  738.70    4.02   0
   6  -3 -13   -3.06    8.33   0
   6  -3 -12   -0.62    7.36   0
   6  -3 -11   46.17    6.16   0
   6  -1  -7   22.27    4.36   0
   6   0  -6   59.86    3.52   0
   6   3  -4  356.83    3.08   0
   7  -2 -13   47.31   11.76   0
   7  -2 -12   56.79    9.79   0
   7   1  -7   13.01    3.91   0
   7   4  -5  363.70    3.82   0
   8   0 -12   29.73    7.42   0
   8   1  -9   16.15    5.29   0
   8   2  -8   16.46    4.52   0
   9   2 -12   -1.95    7.18   0
   9   2 -11    1.54    8.09   0
   9   3 -10  176.48    7.11   0
   9   4  -9    4.74    5.21   0
   9   8  -7   24.28    3.24   0
  10   5 -11   43.92    8.14   0
  10   7 -10   54.92    5.77   0
  10   9  -9   31.59    5.96   0
 -12   1   1   -6.04    4.56   0
 -12   5   3    2.43    7.66   0
 -11  -3  -2    6.59    2.06   0
 -11   0   1  110.19    4.18   0
 -11   7   4    7.59    8.42   0
 -10  -2   0   40.87    2.77   0
 -10   6   4   20.78    6.56   0
  -9   2   3  280.95    4.56   0
  -9   5   4   -3.23    4.59   0
  -9  11   5  114.64    7.76   0
  -9  12   5   -1.99    7.95   0
  -8  -6  -4    3.15    2.16   0
  -8   0   2 2261.80    7.80   0
  -8   2   3  525.36    5.45   0
  -8   5   4   66.62    5.21   0
  -8  10   5   -0.43    5.79   0
  -8  11   5   51.58    6.45   0
  -8  12   5    7.45    7.06   0
  -8  13   5   14.24    7.83   0
  -7  -7  -6   24.23    4.06   0
  -7   2   3  299.15    3.98   0
  -7   5   4   48.12    4.99   0
  -7  11   5    7.20    5.75   0
  -7  12   5    0.07    6.26   0
  -6  -7  -5   29.17    3.25   0
  -6   2   3   23.54    2.87   0
  -6   5   4   -1.09    2.61   0
  -5  -7  -5   52.11    3.13   0
  -5   6   4  601.53    5.92   0
  -4  -8  -9   65.67    7.95   0
  -4  -8  -8   14.05    6.51   0
  -4  -7  -5   85.89    3.25   0
  -4  -5  -2    2.24    1.06   0
  -4   3   3   51.63    2.12   0
  -4   7   4   -0.31    2.99   0
  -4  16   4   14.07    8.75   0
  -3  -8 -10   -4.98    7.60   0
  -3  -8  -9   29.34    6.76   0
  -3  -8  -8  128.92    6.36   0
  -3  -7  -5   14.03    3.01   0
  -3   4   3  416.05    3.61   0
  -3   9   4  163.80    4.17   0
  -3  10   4    8.03    3.75   0
  -3  11   4   31.95    5.84   0
  -3  12   4    2.77    5.54   0
  -3  13   4   14.46    6.45   0
  -3  14   4   24.55    5.32   0
  -2  -8 -10  133.06    8.40   0
  -2  -8  -9    3.42    6.97   0
  -2  -6  -4    1.87    1.73   0
  -2  17   3   -3.23    8.49   0
  -2  18   3   70.07    8.30   0
  -1  -8 -11   13.77    8.97   0
  -1  -8 -10   18.76    7.75   0
  -1   8   3  315.58    3.72   0
  -1  14   3   32.80    5.69   0
  -1  15   3   23.85    6.13   0
   0  -7  -7   10.62    4.96   0
   0  -5  -4    3.29    2.05   0
   0  -3  -2 2023.16    4.73   0
   0  18   2   49.09    6.99   0
   1  -7  -9   84.20    5.57   0
   1   4   1  245.97    1.91   0
   1   9   2  142.93    2.66   0
   1  10   2   63.74    3.23   0
   1  13   2   39.20    4.28   0
   1  14   2    4.90    4.95   0
   2  -7 -12   -4.01    9.57   0
   2  -7 -11   28.88    8.43   0
   2  -5  -6    0.35    2.65   0
   2  -1  -2 2018.12    4.73   0
   2   7   1 2477.11    6.08   0
   2  16   1   21.67    5.85   0
   3  -6 -10   12.29    5.52   0
   3  -6  -9  105.81    6.11   0
   3  -5  -7   17.25    4.74   0
   3  17   0    3.01    5.19   0
   4  -5  -9  655.86    8.34   0
   4  -4  -7  546.26    6.50   0
   4  -1  -4  196.95    2.67   0
   5  -4  -9  195.22    6.38   0
   5  -2  -6   -0.41    3.57   0
   5   5  -2  166.48    1.05   0
   6  -3 -10  129.41    6.18   0
   6  -2  -8  189.93    4.71   0
   6   1  -5   40.77    2.94   0
   7  -2 -11  100.91    6.90   0
   7  -2 -10  198.05    7.54   0
   7  -1  -9   84.48    4.60   0
   7   2  -6   19.61    2.51   0
   8  -1 -13    7.76   10.30   0
   8  -1 -12  298.30   11.30   0
   8   0 -10   62.88    6.44   0
   8   3  -7   -3.54    3.90   0
   8   5  -6  132.89    3.30   0
   8   8  -5  120.47    2.50   0
   9   1 -12    2.44    9.99   0
   9   2 -10   -0.81    6.08   0
   9   3  -9   70.66    5.42   0
   9   5  -8   36.99    3.52   0
   9   7  -7   37.40    3.62   0
  10   6 -10    4.93    5.23   0
  10   8  -9   -1.55    5.03   0
 -12   0   0    8.63    4.59   0
 -12   3   2    7.48    6.78   0
 -12   6   3  113.25    9.27   0
 -11  -1   0    3.66    3.67   0
 -11   2   2   24.31    5.02   0
 -11   4   3   -0.93    4.82   0
 -11   8   4   44.51    7.14   0
 -11   9   4   63.36    9.41   0
 -11  10   4    6.28   11.35   0
 -10   1   2    1.73    3.41   0
 -10   3   3   53.20    3.91   0
 -10   7   4   60.88    7.56   0
  -9  -6  -5   -1.38    2.93   0
  -9   6   4   99.70    5.53   0
  -8   6   4   15.92    4.97   0
  -7  -3   0  147.12    1.45   0
  -7   6   4  957.38    8.14   0
  -6  -6  -3  334.32    2.81   0
  -6   0   2   81.35    1.84   0
  -6   6   4    8.79    4.28   0
  -6  16   4   11.46   11.87   0
  -5  -8  -8   53.48    5.76   0
  -5  -6  -3  105.23    1.97   0
  -5   7   4   55.01    4.55   0
  -5  15   4    4.29    8.41   0
  -5  16   4   30.27    7.99   0
  -4  -8  -7  261.14    5.89   0
  -4  -6  -3  340.32    2.73   0
  -4   8   4  185.25    4.16   0
  -4   9   4  206.81    5.97   0
  -4  13   4    6.00    7.55   0
  -4  14   4   53.67    7.22   0
  -4  15   4   18.41    6.58   0
  -3  -8  -7   73.91    5.36   0
  -2  -8  -8   49.80    4.53   0
  -2   6   3   50.40    2.32   0
  -2  16   3  120.74    8.75   0
  -1  -8  -9  101.73    5.72   0
  -1  -8  -8  222.59    6.58   0
  -1  -7  -6   45.11    3.08   0
  -1  -5  -3  417.14    3.42   0
  -1   1   1 4000.54    4.94   0
  -1   9   3   11.58    2.41   0
  -1  10   3  125.19    4.03   0
  -1  11   3  239.69    5.41   0
  -1  12   3  137.96    5.42   0
  -1  13   3   83.22    4.27   0
   0  -8 -11    3.79    9.96   0
   0  -8 -10    2.50    8.17   0
   0  -6  -5  644.02    4.81   0
   0   6   2  510.16    3.77   0
   0  16   2   -1.54    6.30   0
   0  17   2    6.91    5.67   0
   1  -7  -8  190.34    4.90   0
   1  -6  -6   14.77    2.68   0
   1  11   2   93.07    3.18   0
   1  12   2   10.14    3.17   0
   1  18   1    4.92    8.46   0
   2  -7 -10   78.77    6.13   0
   2  -7  -9   11.31    6.07   0
   2  -6  -7   89.63    4.10   0
   2  15   1   43.54    5.22   0
   3   6   0  834.45    2.68   0
   4  -6 -13   -5.51   11.72   0
   4  -6 -12    7.54    7.46   0
   4  -6 -11  301.07   10.16   0
   4  -5  -8   35.59    5.51   0
   4  17  -1   -1.16    5.40   0
   5  -5 -13   -0.41    8.74   0
   5  -5 -12  293.06    9.82   0
   5  -5 -11   42.57    6.73   0
   5  -4  -8   62.42    5.10   0
   5  -3  -7   55.12    3.57   0
   5  -1  -5  271.90    3.39   0
   5  17  -2    3.56    4.97   0
   6  -4 -13   33.67    8.98   0
   6  -4 -12  159.87    8.78   0
   6  -4 -11   66.68    8.26   0
   6  -3  -9  399.77    6.51   0
   7  -3 -13   76.25    9.25   0
   7  -3 -12    7.73    9.46   0
   7  -1  -8   39.73    5.69   0
   7   0  -7   50.44    4.57   0
   7   6  -4  917.05    3.82   0
   8  -1 -11   -1.88    6.19   0
   8   1  -8    5.85    4.68   0
   9   1 -11  246.27    7.59   0
   9   4  -8   45.85    5.20   0
   9   6  -7    3.42    3.41   0
  10   4 -11   43.71    6.58   0
  10   5 -10   19.21    5.95   0
  10   7  -9   35.58    5.06   0
 -12  -1  -1    8.68    3.97   0
 -12   4   2   30.50    6.36   0
 -12   7   3   16.38    8.54   0
 -12   8   3   35.93    9.30   0
 -11  -2  -1   66.93    3.38   0
 -11   5   3    7.57    5.01   0
 -10   4   3   11.54    5.64   0
 -10   8   4   40.17    5.89   0
 -10   9   4   74.96    8.05   0
 -10  10   4   63.50   10.49   0
 -10  11   4   29.54   10.82   0
 -10  12   4   54.61   11.77   0
  -9  -1   1   76.94    2.55   0
  -9   1   2  151.67    4.13   0
  -9   3   3   -1.29    3.23   0
  -9   7   4   56.78    5.46   0
  -9   8   4   44.31    7.63   0
  -8   3   3   51.30    4.23   0
  -8   7   4   39.37    5.49   0
  -7  -7  -5    8.30    3.03   0
  -7   7   4  257.27    6.46   0
  -7  15   4   21.62   11.58   0
  -6  -3   0   51.90    0.99   0
  -6   3   3    1.42    2.78   0
  -6   7   4  605.10    6.35   0
  -6  14   4   -3.69    8.42   0
  -6  15   4    4.30    7.44   0
  -5  -8  -7   13.15    3.73   0
  -5   3   3  469.18    3.95   0
  -5   8   4   -0.19    3.47   0
  -5   9   4    6.05    5.16   0
  -5  12   4  109.88    7.34   0
  -5  13   4   80.85    7.94   0
  -5  14   4    2.53    6.13   0
  -4   1   2    1.08    1.78   0
  -4   4   3  613.36    4.85   0
  -4  10   4  211.22    4.96   0
  -4  11   4   17.27    4.40   0
  -4  12   4  183.24    5.55   0
  -3   5   3   24.08    2.21   0
  -3  17   3   -3.45    7.41   0
  -2  -8  -7   14.89    3.67   0
  -2  -7  -5  120.97    2.94   0
  -2   7   3   95.29    2.64   0
  -2  14   3   68.27    6.59   0
  -2  15   3   -1.68    5.34   0
  -1  -6  -4  613.35    4.56   0
  -1  -4  -2 3619.05    6.48   0
  -1   4   2  420.74    2.93   0
  -1  18   2    8.91    7.37   0
   0  -8  -9    2.07    4.73   0
   0  -7  -6   11.69    4.31   0
   0  15   2   44.50    6.14   0
   1  -8 -11   11.78    6.89   0
   1  -8 -10   15.90    7.69   0
   1  -7  -7  333.93    6.18   0
   1  17   1  107.43    7.09   0
   2  -5  -5  893.63    5.90   0
   2  -4  -4    7.08    2.86   0
   2   8   1   17.60    1.99   0
   2  14   1   53.36    5.13   0
   3  -7 -12   20.81    8.04   0
   3  -7 -11    8.55    6.79   0
   3  -7 -10  165.71    8.55   0
   3  -6  -8  668.73    7.39   0
   3  -4  -5  260.29    4.07   0
   3  16   0   21.12    4.90   0
   4  -6 -10    6.96    5.53   0
   5  -5 -10   91.32    5.98   0
   5   2  -3    1.77    1.60   0
   6  -5 -13    9.74   10.73   0
   6  -4 -10    2.29    5.49   0
   6  -3  -8   33.98    5.60   0
   6  -2  -7  709.87    6.37   0
   6  -1  -6   28.97    3.50   0
   6   5  -3  810.91    2.94   0
   7  -3 -11    1.63    6.28   0
   7  -3 -10   18.33    7.25   0
   7  -2  -9   25.27    4.47   0
   7   1  -6   28.28    3.63   0
   7   3  -5   17.59    2.48   0
   8  -2 -13   12.27    8.74   0
   8  -2 -12   47.53    7.92   0
   8  -1 -10  116.52    5.92   0
   8   2  -7    5.60    3.91   0
   8   4  -6  171.24    3.95   0
   8   7  -5    5.98    2.19   0
   8  14  -5   19.06    1.72   0
   9   0 -11    9.14    8.04   0
   9   1 -10   32.01    7.24   0
   9   2  -9    5.61    5.99   0
  10   2 -12   24.44   10.05   0
  10   3 -11   12.42    7.86   0
  10   4 -10    5.91    7.50   0
  10   6  -9    1.07    5.33   0
  10   9  -8   55.33    4.66   0
  10  10  -8   -1.91    4.30   0
 -12   2   1   21.85    5.21   0
 -11   1   1   82.93    4.68   0
 -11   3   2   97.76    6.00   0
 -11   6   3   31.47    5.57   0
 -11   7   3   16.30    7.66   0
 -10   2   2  110.66    5.04   0
 -10   5   3  321.27    7.47   0
  -9   4   3  491.96    6.89   0
  -9   9   4   19.61    5.70   0
  -9  10   4   26.56    6.39   0
  -9  11   4   -5.02    6.88   0
  -9  12   4   29.84    7.73   0
  -9  13   4   33.46    8.84   0
  -8  -7  -6    3.48    3.56   0
  -8   8   4   33.05    4.59   0
  -8   9   4   14.47    7.30   0
  -8  10   4   76.71    7.95   0
  -8  11   4   17.23    8.75   0
  -8  12   4   68.19    9.23   0
  -8  13   4   21.34    8.10   0
  -8  14   4   55.28    8.88   0
  -7  -6  -3   13.62    1.39   0
  -7   3   3   58.41    2.61   0
  -7   8   4  150.32    4.92   0
  -7   9   4  211.06    6.98   0
  -7  10   4   71.15    7.15   0
  -7  11   4  108.45    8.50   0
  -7  12   4   41.14    8.71   0
  -7  13   4   -4.00    6.67   0
  -7  14   4   31.23    8.03   0
  -6  -8  -7    7.99    4.37   0
  -6   8   4   32.26    3.88   0
  -6   9   4 1074.18    9.30   0
  -6  10   4   27.05    6.10   0
  -6  11   4   75.37    7.25   0
  -6  12   4   12.49    7.20   0
  -6  13   4    1.47    6.51   0
  -5  -8  -6    4.14    3.72   0
  -5  -7  -4    1.17    2.66   0
  -5  10   4  130.56    5.12   0
  -5  11   4    9.28    4.38   0
  -5  17   3   31.38   10.57   0
  -4  -8  -6    0.58    3.87   0
  -4  -7  -4   59.09    2.68   0
  -4  -1   1   31.79    1.11   0
  -4  17   3   48.77    8.38   0
  -3  -9  -9  180.16    7.64   0
  -3  -8  -6   39.28    4.29   0
  -3  -6  -3   18.24    1.92   0
  -3  -5  -2  293.80    2.13   0
  -3   2   2  307.55    2.87   0
  -3   6   3  169.31    3.81   0
  -3  15   3   20.46    7.98   0
  -3  16   3   56.46    6.63   0
  -2  -9 -10   14.99    9.28   0
  -2   3   2  661.71    3.76   0
  -2   8   3    2.88    2.51   0
  -2   9   3   60.76    3.89   0
  -2  11   3  124.31    5.00   0
  -2  12   3   -3.82    5.41   0
  -2  13   3   -4.41    3.93   0
  -2  18   2   19.69   10.36   0
  -1  -9 -10   -8.08    7.59   0
  -1  -8  -7    0.21    3.50   0
  -1  -7  -5  380.50    4.60   0
  -1  17   2  147.07    7.21   0
   0  -8  -8   53.90    4.55   0
   0   7   2   12.37    1.90   0
   0  14   2   -2.27    5.18   0
   1  -8  -9   13.93    5.23   0
   1  -6  -5  188.17    4.18   0
   1  -5  -4  278.44    3.22   0
   2  -8 -12   76.11    8.70   0
   2  -8 -11   27.87    8.97   0
   2  -8 -10   20.13    6.96   0
   2  -7  -8   20.11    4.28   0
   2  -6  -6    2.41    3.47   0
   2  -3  -3  478.27    3.74   0
   2   9   1  359.33    3.48   0
   2  10   1   16.57    2.54   0
   2  11   1    1.58    3.19   0
   2  12   1    1.71    3.67   0
   2  13   1   14.50    2.76   0
   2  18   0   11.13    6.78   0
   3  -7  -9   17.28    6.78   0
   3  -6  -7    4.60    4.74   0
   3  -5  -6  115.11    3.33   0
   3  -3  -4  306.07    3.27   0
   3  15   0   79.77    4.73   0
   4  -7 -12  -11.19   11.10   0
   4  -6  -9   14.42    4.56   0
   4  -5  -7   43.55    4.91   0
   4  -4  -6   -1.74    2.64   0
   4  -3  -5    8.02    1.99   0
   4   2  -2  261.70    1.76   0
   4  16  -1    3.57    4.81   0
   5  -6 -13   37.57    9.55   0
   5  -6 -12   62.28    8.01   0
   5  -6 -11   -8.27    7.69   0
   5  -5  -9   43.42    4.62   0
   5  -4  -7   37.38    4.64   0
   5  -3  -6  430.31    5.30   0
   5  16  -2   11.05    4.18   0
   6  -5 -12    7.04    7.70   0
   6  -5 -11   81.63    8.98   0
   6  -4  -9   -1.03    4.43   0
   6   2  -4  147.04    2.58   0
   6  16  -3    0.19    3.93   0
   7  -4 -13   -7.42    8.75   0
   7  -4 -12   84.84    8.11   0
   7  -2  -8   29.63    4.84   0
   8  -3 -13   70.20   12.73   0
   8  -2 -11   -1.16    6.26   0
   8  -1  -9   28.17    6.32   0
   8   0  -8    1.30    4.81   0
   9  -1 -12    4.18   10.49   0
   9   3  -8   28.65    5.05   0
   9   5  -7   55.12    4.20   0
   9  10  -6   -0.61    2.33   0
   9  11  -6   -0.42    2.18   0
   9  12  -6   -0.20    1.71   0
  10   2 -11   43.25    8.98   0
  10   3 -10   81.80    6.78   0
  10   5  -9  110.53    6.58   0
  10   8  -8   -0.48    4.25   0
 -12   1   0   59.51    5.11   0
 -12   3   1   75.58    6.22   0
 -12   5   2  104.40    6.50   0
 -12   6   2   13.89    7.94   0
 -11   4   2   -3.56    5.41   0
 -11   8   3   67.65    7.17   0
 -11   9   3   12.32   10.24   0
 -11  10   3   84.82   11.72   0
 -10   6   3   -2.19    6.49   0
  -9  -2   0   45.70    2.12   0
  -9   5   3   44.90    5.50   0
  -8  -1   1   86.83    2.38   0
  -8   1   2  127.22    2.99   0
  -8   4   3  427.08    5.92   0
  -7  -8  -7    5.01    4.55   0
  -7  -4  -1   92.52    1.03   0
  -7   1   2   21.77    2.45   0
  -7   4   3  647.74    6.03   0
  -6  -8  -6   57.27    4.14   0
  -6  -7  -4    9.43    2.36   0
  -6   4   3   79.68    3.84   0
  -5   1   2   89.15    2.50   0
  -5   4   3   50.77    2.36   0
  -5  16   3   20.39   11.32   0
  -4  -9  -9   18.01    6.54   0
  -4  -9  -8    1.97    5.37   0
  -4   5   3  158.83    3.06   0
  -4  15   3   20.81    8.85   0
  -4  16   3   14.58    7.37   0
  -3  -9  -8    0.22    5.99   0
  -3  -7  -4   33.91    2.67   0
  -3   7   3    2.26    3.12   0
  -3  13   3   62.97    6.05   0
  -3  14   3    2.01    5.27   0
  -2  -9  -9   13.36    5.25   0
  -2  -9  -8  102.29    6.77   0
  -2  -8  -6  165.58    3.75   0
  -2  10   3   14.06    3.51   0
  -2  17   2   14.71    9.17   0
  -1  -9  -9   17.77    6.46   0
  -1   5   2  126.69    2.73   0
  -1  16   2   26.14    5.61   0
   0  -9 -11   41.11    7.82   0
   0  -9 -10  125.92    9.37   0
   0  -8  -7   13.51    4.45   0
   0  -2  -1 3592.56    4.69   0
   0   8   2   43.75    2.21   0
   0   9   2  517.87    4.79   0
   0  10   2   69.16    3.40   0
   0  11   2  109.27    4.46   0
   0  12   2  207.23    5.68   0
   0  13   2   66.93    3.84   0
   0  18   1   15.44    6.90   0
   1  -8  -8   32.83    4.18   0
   1  -7  -6  269.15    5.24   0
   1  -4  -3   34.30    1.81   0
   1   5   1  399.90    2.59   0
   1  16   1    4.21    5.01   0
   2  -8  -9  121.09    7.86   0
   2  -7  -7  262.74    5.94   0
   2  17   0   13.81    6.60   0
   3  -8 -12  154.88   11.03   0
   3  -8 -11   22.30    9.99   0
   3  -2  -3    7.30    2.02   0
   3  14   0  108.38    4.47   0
   3  18  -1   -5.48    6.92   0
   4  -7 -11   -6.65    6.53   0
   4  -7 -10   22.86    8.03   0
   4  -6  -8   13.57    4.27   0
   4  -2  -4  141.72    2.56   0
   4  15  -1   31.61    4.13   0
   5  -6 -10  205.10    6.89   0
   5  -5  -8    2.14    5.38   0
   5  -2  -5  645.04    5.11   0
   6  -5 -10   28.60    6.01   0
   6  -3  -7   10.49    4.65   0
   7  -4 -11   21.57    6.32   0
   7  -3  -9   20.62    4.25   0
   7  -1  -7   14.48    3.39   0
   7   2  -5  114.10    2.93   0
   7   5  -4   44.65    1.77   0
   8  -3 -12   86.09    8.41   0
   8  -3 -11   88.58    8.22   0
   8  -2 -10  103.26    5.88   0
   8   1  -7   27.54    4.61   0
   8   3  -6  125.57    4.11   0
   8   6  -5   41.08    2.23   0
   9  -1 -11  270.87   10.10   0
   9   1  -9  320.18    6.37   0
   9   9  -6    7.78    2.41   0
  10   1 -12   29.87    7.64   0
  10   4  -9   -0.95    5.97   0
  10   7  -8   17.53    4.71   0
 -12   7   2    0.69    8.66   0
 -11   2   1   49.93    4.99   0
 -11   5   2  163.54    7.42   0
 -10  -1   0   24.51    3.24   0
 -10   3   2   -2.94    5.33   0
 -10   7   3  155.72    6.18   0
 -10   8   3    0.95    7.79   0
 -10   9   3   40.38    8.83   0
 -10  10   3   23.28   10.29   0
 -10  11   3   -2.65   10.78   0
 -10  12   3   10.85   10.69   0
  -9   2   2   22.17    3.69   0
  -9   6   3   69.32    5.91   0
  -8   5   3   42.98    5.05   0
  -7  -1   1  263.63    2.68   0
  -7  15   3    8.81   11.60   0
  -6   1   2   21.73    1.77   0
  -6  15   3   42.97   10.70   0
  -6  16   3   -8.41    8.56   0
  -5  -9  -8    0.73    6.50   0
  -5  -1   1    6.33    1.23   0
  -5   5   3  174.43    3.18   0
  -5  15   3    1.74    6.71   0
  -4  -8  -5    0.81    2.84   0
  -4   6   3  749.61    5.26   0
  -4  14   3   15.32    5.47   0
  -3  -9  -7   54.74    4.65   0
  -3   8   3    8.68    2.64   0
  -3   9   3   74.32    4.23   0
  -3  10   3   49.43    5.16   0
  -3  11   3   56.69    5.53   0
  -3  12   3   12.03    4.13   0
  -3  17   2   49.72    9.33   0
  -2  -7  -4    9.75    2.51   0
  -2  -6  -3 1169.90    4.87   0
  -2  16   2   -4.36    8.02   0
  -1  -9  -8    5.29    5.36   0
  -1  -8  -6  137.44    3.96   0
  -1  14   2   33.17    6.55   0
  -1  15   2  211.24    6.20   0
   0  -9  -9   60.65    5.66   0
   0  -7  -5  164.28    3.86   0
   0  -6  -4  126.89    2.59   0
   0  -5  -3   48.84    1.88   0
   0   3   1   74.31    1.42   0
   0  17   1   19.40    7.48   0
   1  -9 -11    9.62    7.46   0
   1  -9 -10   -1.63    7.53   0
   1  -1  -1 3832.47    4.72   0
   1  15   1   -3.57    4.02   0
   2  -8  -8  271.65    6.42   0
   3  -8 -10   21.39    6.26   0
   3  -7  -8    1.46    4.31   0
   3   7   0  103.20    1.52   0
   3  13   0   30.76    3.60   0
   4  -8 -12   -2.00   10.18   0
   4  -7  -9  325.55    8.16   0
   5  -7 -12  121.42    9.10   0
   5  -7 -11   98.58    9.33   0
   5  -6  -9  100.80    4.81   0
   5  15  -2    8.25    3.66   0
   6  -6 -12    4.68    8.15   0
   6  -6 -11  115.85    9.70   0
   6  -5  -9   51.62    5.92   0
   6  -4  -8  112.11    4.83   0
   6  -2  -6    4.36    2.49   0
   7  -5 -12  106.39    9.02   0
   7  -4 -10  157.80    6.65   0
   7  15  -4   17.67    3.00   0
   8  -4 -12    7.10    9.45   0
   8  -2  -9   37.81    6.59   0
   8  -1  -8    4.16    4.84   0
   9  -2 -12    8.28    7.82   0
   9  -1 -10   15.53    6.74   0
   9   2  -8   72.64    4.36   0
   9   4  -7  105.21    3.53   0
   9   8  -6   26.85    2.37   0
  10   0 -12   54.21    9.66   0
  10   1 -11    3.23    6.70   0
  10   2 -10   45.65    5.80   0
  10   6  -8    4.26    4.73   0
  11   6 -10  169.68    7.07   0
 -12   2   0   74.85    6.10   0
 -12   4   1  114.50    7.41   0
 -11   6   2   10.41    7.62   0
 -10   1   1    3.70    4.19   0
 -10   4   2    0.44    6.06   0
  -9  -3  -1   15.26    1.95   0
  -9   0   1  533.18    4.50   0
  -9   7   3   23.94    4.94   0
  -9   8   3  133.73    7.74   0
  -9   9   3   71.23    7.81   0
  -9  10   3   41.06    8.31   0
  -9  11   3   77.39    9.30   0
  -9  12   3   -4.72    7.58   0
  -9  13   3   40.08    8.80   0
  -8  -7  -5    7.92    2.55   0
  -8   2   2 1214.92    7.10   0
  -8   6   3    1.01    4.00   0
  -8  12   3   27.74    8.17   0
  -8  13   3   -4.41    9.44   0
  -8  14   3   85.42    9.13   0
  -7  -8  -6   27.27    3.90   0
  -7   5   3   14.95    3.42   0
  -7   6   3   84.84    5.06   0
  -7  13   3   32.94    8.31   0
  -7  14   3    2.26    7.91   0
  -6  -1   1   30.78    1.62   0
  -6   5   3  839.82    5.90   0
  -6   6   3  106.27    4.31   0
  -6  13   3   29.07    7.45   0
  -6  14   3    9.21    6.71   0
  -5  -9  -7    1.09    4.66   0
  -5  -8  -5   78.85    3.54   0
  -5   6   3   12.11    2.70   0
  -5  13   3   11.44    7.82   0
  -5  14   3  146.69    7.54   0
  -4  -9  -7    3.47    3.66   0
  -4   2   2  288.32    2.69   0
  -4   7   3  871.29    6.13   0
  -4   8   3    7.44    3.79   0
  -4   9   3   99.94    4.72   0
  -4  10   3   56.64    5.02   0
  -4  11   3   33.32    5.98   0
  -4  12   3  117.51    5.08   0
  -4  13   3   43.53    5.62   0
  -4  17   2    9.50   11.10   0
  -3  -8  -5   74.25    2.96   0
  -3  -4  -1  210.73    1.28   0
  -3  16   2   64.78    8.38   0
  -2 -10 -10  102.11    8.67   0
  -2  -9  -7   10.16    4.02   0
  -2  -8  -5   21.91    3.25   0
  -2  -5  -2   88.63    1.80   0
  -2   4   2  158.53    2.35   0
  -2  15   2   73.90    7.66   0
  -1  -9  -7   -0.93    4.51   0
  -1  -3  -1  129.99    1.23   0
  -1   6   2  252.87    2.89   0
  -1  13   2  269.64    5.80   0
  -1  18   1    6.65    7.27   0
   0  -9  -8   95.37    4.98   0
   0  -8  -6  217.68    5.17   0
   0  16   1  102.22    7.27   0
   1  -9  -9   18.33    5.34   0
   1  -8  -7   13.37    3.93   0
   1  -3  -2  925.37    3.70   0
   1   6   1  343.48    2.76   0
   1  13   1    8.79    3.83   0
   1  14   1   46.76    4.04   0
   1  18   0    3.37    6.32   0
   2  -9 -11   16.05    7.49   0
   2  -9 -10   80.85    8.66   0
   2  -7  -6   51.69    4.27   0
   2  -6  -5    5.99    3.60   0
   2  16   0    6.57    4.38   0
   3  -9 -12    8.49   10.94   0
   3  -8  -9  183.65    6.62   0
   3  -7  -7    8.40    4.91   0
   3  -6  -6  605.38    5.55   0
   3  -5  -5  175.72    3.18   0
   3   8   0  506.54    2.98   0
   3  11   0   21.63    2.75   0
   3  12   0    5.75    2.13   0
   3  17  -1   -2.70    6.11   0
   4  -8 -11  114.05    7.59   0
   4  -6  -7    6.32    3.61   0
   4  -5  -6   75.30    3.18   0
   4  -4  -5  380.98    4.03   0
   4  14  -1   29.37    3.21   0
   5  -7 -10   12.62    8.58   0
   5  -5  -7   16.28    4.90   0
   5  -4  -6  200.93    4.59   0
   5  -1  -4  769.59    4.49   0
   5   1  -3  571.92    3.32   0
   6  -6 -10   -2.63    7.94   0
   6  -1  -5   42.64    3.43   0
   6   1  -4    1.64    2.33   0
   6   4  -3   81.12    1.65   0
   6  15  -3   41.45    3.22   0
   7  -5 -11   -1.39    6.20   0
   7  -4  -9  196.59    6.01   0
   7  -3  -8  117.63    4.63   0
   7  -2  -7  134.83    4.80   0
   8  -4 -11   64.24    9.35   0
   8  -3 -10    5.65    5.63   0
   8   2  -6   30.31    3.62   0
   8   5  -5  143.69    2.98   0
   9  -3 -12   62.76    9.95   0
   9  -2 -11    0.88    6.42   0
   9   0  -9   43.25    4.94   0
   9   1  -8   22.22    5.63   0
   9   3  -7    6.86    3.92   0
   9   7  -6    1.97    2.64   0
  10  -1 -12   10.29    9.64   0
  10   1 -10  121.36    8.28   0
  10   3  -9   39.48    4.76   0
  10   5  -8    3.98    4.81   0
  11   3 -11    3.08    8.60   0
  11   5 -10    4.75    7.71   0
 -12   5   1    4.71    5.98   0
 -12   6   1   16.71    8.18   0
 -11  -1  -1  113.86    4.47   0
 -11   3   1    7.08    5.64   0
 -11   7   2   84.49    6.53   0
 -11   8   2    9.95    7.99   0
 -11   9   2   21.23   10.37   0
 -11  10   2   21.71   10.77   0
 -10  -2  -1   36.18    2.87   0
 -10   5   2    2.41    6.12   0
  -9   3   2   56.22    3.46   0
  -8  -2   0   20.31    2.00   0
  -8   7   3    0.21    3.99   0
  -8   8   3   22.36    4.31   0
  -8   9   3    0.93    5.09   0
  -8  10   3   -4.65    5.65   0
  -8  11   3  -11.05    5.99   0
  -7  -7  -4  179.78    2.46   0
  -7   2   2   15.59    2.94   0
  -7   7   3   67.33    4.11   0
  -7   8   3    6.68    6.03   0
  -7   9   3  154.44    6.53   0
  -7  10   3   23.63    6.17   0
  -7  11   3  154.99    8.25   0
  -7  12   3   18.31    6.45   0
  -6  -8  -5  136.59    3.38   0
  -6   2   2   34.70    2.83   0
  -6   7   3  672.09    6.47   0
  -6   8   3   28.60    5.09   0
  -6   9   3   85.29    5.98   0
  -6  10   3   -1.90    5.76   0
  -6  11   3   62.30    6.04   0
  -6  12   3   30.38    5.93   0
  -5   2   2  219.61    3.20   0
  -5   7   3  192.82    3.96   0
  -5   8   3  189.75    4.38   0
  -5   9   3   40.14    5.20   0
  -5  10   3  313.19    7.29   0
  -5  11   3  165.17    5.24   0
  -5  12   3   95.98    5.65   0
  -5  17   2   -3.57    8.66   0
  -4  16   2   10.01   10.20   0
  -3 -10  -9    4.40    7.93   0
  -3   3   2  501.46    3.36   0
  -3  15   2   14.48    8.24   0
  -2 -10  -9   84.83    7.33   0
  -2  14   2   98.02    6.71   0
  -2  18   1   15.64    9.45   0
  -1 -10 -10    1.14    6.91   0
  -1 -10  -9   82.52    7.99   0
  -1  -7  -4  370.11    4.11   0
  -1  -6  -3  126.66    2.81   0
  -1   7   2   31.72    2.05   0
  -1   8   2   -1.78    2.88   0
  -1   9   2  111.58    3.82   0
  -1  10   2   61.06    4.06   0
  -1  11   2    2.96    3.95   0
  -1  12   2    4.54    3.60   0
  -1  17   1   17.58    6.74   0
   0 -10 -10   -3.40    8.18   0
   0  -9  -7   28.09    4.74   0
   0  -4  -2   -0.57    1.82   0
   0  15   1  116.10    6.50   0
   1 -10 -11   26.20   10.85   0
   1  -9  -8   -5.68    6.30   0
   1  -7  -5  158.02    4.17   0
   1  -6  -4   24.21    2.83   0
   1  12   1   80.39    4.47   0
   1  17   0   44.39    8.03   0
   2  -9  -9   53.24    6.65   0
   2  -8  -7  244.64    6.72   0
   2  -5  -4  616.53    4.44   0
   2  -2  -2    1.98    1.11   0
   2  15   0   -3.84    4.96   0
   3  -9 -11   -4.74    7.36   0
   3  -9 -10   62.22    7.95   0
   3  -8  -8  169.20    6.65   0
   3  -4  -4    4.39    2.11   0
   3   9   0  140.39    2.20   0
   3  10   0   44.71    2.33   0
   4  -8 -10    9.99    6.22   0
   4  -7  -8    0.42    4.39   0
   4  -3  -4   43.17    3.02   0
   4  -1  -3  231.79    2.56   0
   4  13  -1    4.78    3.13   0
   4  17  -2    8.42    5.18   0
   5  -8 -12   31.75    8.74   0
   5  -7  -9   16.45    7.30   0
   5  -6  -8   13.08    4.18   0
   5  -3  -5   35.35    3.32   0
   5  14  -2   57.05    3.58   0
   6  -7 -12   38.09    8.38   0
   6  -7 -11   52.38    9.75   0
   6  -6  -9   24.08    6.47   0
   6  -5  -8   58.28    4.68   0
   6  -4  -7  526.44    6.21   0
   6  -3  -6  159.27    4.58   0
   7  -6 -12   77.65    8.96   0
   7  -6 -11    5.50    9.15   0
   7  -5 -10   17.86    5.44   0
   7  -1  -6   27.85    3.99   0
   7   1  -5   51.41    3.07   0
   7   4  -4  502.01    3.31   0
   8  -5 -12   14.81   11.40   0
   8  -4 -10    3.68    7.02   0
   8  -3  -9  129.91    7.77   0
   8  -2  -8   19.96    5.50   0
   9  -3 -11  123.59    9.57   0
   9  -2 -10    0.19    7.79   0
   9  -1  -9  343.78    8.28   0
   9   6  -6    0.46    2.87   0
  10   2  -9    3.91    5.66   0
  10   4  -8    0.03    5.23   0
  11   2 -11   16.32    8.07   0
  11   4 -10   69.13    7.97   0
 -12   1  -1    4.28    6.04   0
 -12   3   0   -1.80    7.09   0
 -12   7   1    1.83    7.03   0
 -11  -3  -3    8.25    3.10   0
 -11  -2  -2    1.64    3.41   0
 -11   1   0    2.72    4.72   0
 -11   4   1    3.96    6.76   0
 -10   2   1  139.26    5.46   0
 -10   6   2    6.41    4.70   0
 -10   7   2   63.28    7.32   0
 -10  10   2   -6.22    8.79   0
 -10  11   2  140.57   11.24   0
 -10  12   2    0.42    8.59   0
  -9  -4  -2   13.38    1.57   0
  -9   1   1   82.89    3.74   0
  -9   4   2   22.04    3.47   0
  -9  13   2   14.41   10.12   0
  -8   3   2  191.79    3.84   0
  -7  15   2  145.03   12.16   0
  -6  -9  -7   17.54    4.99   0
  -6  16   2   -4.68    8.31   0
  -5  -9  -6   50.44    4.16   0
  -5  15   2    3.19    8.18   0
  -5  16   2   10.75    7.82   0
  -4 -10  -8   36.73    5.97   0
  -4  -9  -6   56.53    3.92   0
  -4   3   2  166.32    3.22   0
  -4  15   2   83.99    8.02   0
  -3 -10  -8   30.65    6.79   0
  -3  -9  -6   54.00    3.51   0
  -3   0   1 1209.30    3.19   0
  -3  14   2   -6.07    7.06   0
  -3  18   1    4.66    8.13   0
  -2 -10  -8   14.14    6.52   0
  -2  -9  -6   37.06    4.04   0
  -2   5   2 1400.75    5.71   0
  -2  12   2  169.57    6.34   0
  -2  13   2   -6.38    3.81   0
  -2  17   1   30.46    9.26   0
  -1 -10  -8   -1.53    6.52   0
  -1  -8  -5   30.35    2.87   0
  -1  16   1   15.18    6.37   0
   0 -10  -9    0.89    5.50   0
   0  14   1  172.43    6.28   0
   0  18   0   18.72    7.07   0
   1 -10 -10   10.19    6.90   0
   1  -8  -6  276.53    4.70   0
   1   7   1  364.17    2.89   0
   1   8   1  595.75    4.13   0
   1   9   1  163.78    3.31   0
   1  10   1  404.39    4.29   0
   1  11   1  286.28    3.98   0
   2 -10 -11    9.57   10.94   0
   2  -9  -8   93.41    6.38   0
   2  -4  -3  563.22    4.13   0
   2  14   0   -3.23    4.84   0
   2  18  -1   16.82    6.05   0
   3  16  -1   13.22    4.13   0
   4  -9 -12   26.80    9.29   0
   4  -9 -11    5.99   10.45   0
   4  -8  -9    9.94    5.44   0
   4  12  -1   22.04    2.76   0
   5  -8 -11   18.29    7.99   0
   5  -8 -10  114.67    8.35   0
   5   4  -2 1650.60    3.01   0
   5  17  -3   29.29    5.41   0
   6  -7 -10   -3.76    8.88   0
   6  14  -3    2.60    3.05   0
   7  -5  -9   18.30    6.79   0
   7  -4  -8    4.41    4.22   0
   7  -3  -7    3.55    5.09   0
   7  14  -4   23.44    2.69   0
   8  -5 -11   78.24    9.12   0
   8  -1  -7   40.07    5.26   0
   8   1  -6   54.58    4.05   0
   8   4  -5  606.82    4.44   0
   9  -4 -12   27.67   10.48   0
   9   2  -7   62.09    4.08   0
   9   5  -6   30.45    3.08   0
  10  -2 -12   10.64    8.24   0
  10  -1 -11   -3.49    7.10   0
  10   0 -10  156.58    6.77   0
  10   1  -9   15.93    6.63   0
  10   8  -7   26.61    3.63   0
  10   9  -7   13.11    3.09   0
  11   3 -10   -4.24    7.95   0
  11   6  -9    8.25    6.08   0
  11   7  -9    2.52    5.06   0
 -12   4   0    0.35    7.98   0
 -11   5   1   17.74    6.92   0
 -10  -4  -3    7.82    2.29   0
 -10  -3  -2    2.19    2.58   0
 -10   0   0  111.80    4.30   0
 -10   3   1   71.21    5.10   0
 -10   8   2    1.60    5.74   0
 -10   9   2   98.26    6.80   0
  -9  -1   0   34.80    2.64   0
  -9   5   2  142.23    4.56   0
  -9   6   2  249.02    6.58   0
  -9  11   2   20.30    9.56   0
  -9  12   2    8.53    7.49   0
  -8   4   2   32.29    4.31   0
  -8  13   2   20.07   10.81   0
  -8  14   2   30.34    8.48   0
  -7   0   1  247.64    3.12   0
  -7   3   2 1038.12    6.05   0
  -7  14   2   -5.98    9.53   0
  -6   3   2  349.02    4.32   0
  -6  14   2    5.55    8.61   0
  -6  15   2    1.13    7.84   0
  -5 -10  -8   80.28    5.95   0
  -5   3   2   27.87    2.93   0
  -5  14   2   61.54    8.88   0
  -4  -7  -3    1.98    2.05   0
  -4  14   2    3.42    5.20   0
  -3   4   2    7.13    1.83   0
  -3  13   2    0.00    4.25   0
  -3  17   1   -9.47    8.98   0
  -2   1   1   58.98    1.37   0
  -2   6   2   31.42    2.15   0
  -2   7   2    5.05    3.01   0
  -2  10   2  312.29    5.41   0
  -2  11   2   -2.46    3.49   0
  -2  16   1   73.74    8.36   0
  -1  -9  -6  269.76    4.62   0
  -1  -5  -2    7.85    1.81   0
  -1   2   1 6561.28    7.28   0
  -1  15   1   -0.00    6.39   0
  -1  18   0    5.83   10.13   0
   0 -10  -8   15.43    6.63   0
   0  -8  -5   11.57    3.54   0
   0  -7  -4    3.34    3.15   0
   0   4   1   22.25    1.42   0
   0  13   1   74.11    5.02   0
   1 -10  -9  131.27    6.41   0
   1  -9  -7  248.06    5.10   0
   1  -5  -3    0.21    1.80   0
   1  16   0   48.28    4.83   0
   2 -10 -10   28.10    6.93   0
   2  13   0   41.58    4.05   0
   2  17  -1   31.30    7.00   0
   3 -10 -11   20.11   11.20   0
   3  -9  -9   23.36    5.89   0
   3  -8  -7  237.76    6.92   0
   3  -7  -6  113.66    3.91   0
   3  -6  -5   -1.48    3.52   0
   3  -3  -3  558.57    3.69   0
   3  -1  -2    7.92    1.70   0
   3   2  -1   33.46    0.56   0
   3  15  -1   25.24    5.03   0
   3  18  -2   31.86    7.78   0
   4  -9 -10   28.19    7.97   0
   4  -8  -8   13.49    6.09   0
   4  -7  -7  167.01    4.76   0
   4  -6  -6   89.12    3.88   0
   4  -5  -5   -1.85    3.78   0
   4   1  -2    0.21    0.97   0
   4   6  -1    2.09    0.65   0
   4  11  -1    1.35    2.43   0
   4  16  -2   -6.32    5.27   0
   5  -7  -8    2.51    5.59   0
   5  -6  -7  236.90    5.11   0
   5  -5  -6  380.13    4.80   0
   5  -2  -4  130.47    3.28   0
   5  13  -2   39.48    2.85   0
   6  -8 -12   86.61    9.30   0
   6  -8 -11    1.64    9.30   0
   6  -6  -8   65.86    6.21   0
   6  -5  -7   -4.39    5.35   0
   6  -2  -5  104.38    3.02   0
   6   0  -4   79.24    2.86   0
   7  -7 -12   44.15    9.15   0
   7  -7 -11    0.47    9.46   0
   7  -6 -10  106.85    7.20   0
   7  -2  -6   18.73    4.41   0
   7   0  -5  203.70    3.67   0
   7   3  -4   37.44    2.07   0
   8  -6 -12   -2.43   10.48   0
   8  -5 -10   36.82    8.49   0
   8  -4  -9  186.87    8.04   0
   8  -3  -8   16.86    5.92   0
   9  -4 -11  -11.03   10.07   0
   9  -3 -10  178.91    6.94   0
   9  -2  -9   -3.13    4.90   0
  10  -2 -11   39.30    8.87   0
  10  -1 -10  125.82    9.03   0
  10   3  -8  192.04    4.90   0
  10   7  -7   41.69    3.59   0
  10  10  -7    8.51    2.65   0
  11   1 -11    6.84    6.89   0
  11   2 -10   -4.99    6.97   0
  11   5  -9    7.33    6.25   0
 -12   2  -1    2.43    6.78   0
 -12   5   0   -1.82    6.24   0
 -11   0  -1    9.20    4.77   0
 -11   2   0    2.65    3.97   0
 -11   6   1    3.02    5.83   0
 -11   7   1   28.93    6.53   0
 -11   8   1   30.92    8.46   0
 -11   9   1   76.98    9.65   0
 -10   4   1  186.57    6.33   0
  -9   2   1  217.89    4.70   0
  -9   7   2   25.68    5.29   0
  -9   8   2   35.94    5.40   0
  -9   9   2   80.58    6.25   0
  -9  10   2   25.73    6.22   0
  -8   1   1   94.44    3.40   0
  -8   5   2  230.42    4.73   0
  -8   6   2   32.69    4.97   0
  -8  11   2   98.53    8.94   0
  -8  12   2  106.18    7.41   0
  -7  -8  -5   29.25    2.77   0
  -7   4   2   55.73    3.62   0
  -7  12   2   18.16    8.82   0
  -7  13   2  125.66    7.58   0
  -6  -9  -6    0.07    3.61   0
  -6  13   2   13.29    6.28   0
  -5  -7  -3   14.12    1.74   0
  -5  13   2   38.11    5.81   0
  -5  17   1    6.82    8.71   0
  -4 -10  -7   73.65    5.74   0
  -4  -8  -4   80.37    3.09   0
  -4   4   2   88.21    2.40   0
  -4  12   2  248.86    6.91   0
  -4  13   2  153.13    5.98   0
  -4  17   1   -2.67    8.07   0
  -3 -10  -7   63.63    4.23   0
  -3  -8  -4   34.32    2.98   0
  -3  -7  -3   26.86    1.97   0
  -3   5   2   -0.48    2.07   0
  -3  11   2  288.36    6.18   0
  -3  12   2   51.17    4.46   0
  -3  16   1    4.29    8.71   0
  -2 -11  -9    8.83    8.40   0
  -2 -10  -7   18.26    3.95   0
  -2  -8  -4   44.38    2.68   0
  -2   8   2   33.59    2.33   0
  -2   9   2    5.58    2.56   0
  -2  15   1   29.95    6.32   0
  -2  18   0    3.49    9.40   0
  -1 -11 -10    3.24    7.19   0
  -1 -11  -9   -5.95    7.10   0
  -1 -10  -7  191.38    6.59   0
  -1  14   1   -0.07    6.07   0
   0 -11 -10    0.90    8.58   0
   0  -9  -6   27.39    3.68   0
   0  -6  -3  359.84    3.67   0
   0  12   1   22.81    4.28   0
   1 -10  -8  172.31    6.96   0
   1  15   0   62.17    5.42   0
   1  18  -1    9.84    7.89   0
   2 -10  -9   47.54    6.14   0
   2  -9  -7  233.31    6.56   0
   2  -8  -6   27.03    3.67   0
   2  -7  -5  547.84    4.98   0
   2  -6  -4   34.01    2.93   0
   2   4   0 1278.22    2.60   0
   2  12   0   10.36    3.50   0
   3 -10 -10   68.17    8.62   0
   3  -9  -8    6.93    6.18   0
   3  -5  -4 1331.18    6.75   0
   4 -10 -11   82.09   10.27   0
   4  -9  -9   12.13    7.89   0
   4  -2  -3 2179.10    6.91   0
   4  10  -1   27.07    2.25   0
   5  -9 -11   64.55    8.48   0
   5  -8  -9   35.65    6.06   0
   5  -4  -5   31.28    2.71   0
   5   0  -3  912.24    4.36   0
   6  -8 -10    6.98    8.09   0
   6  -7  -9   51.20    5.91   0
   6  -4  -6   12.17    3.19   0
   6   3  -3    2.88    1.31   0
   7  -6  -9   21.94    7.67   0
   7  -5  -8   81.23    5.80   0
   7  -4  -7   72.62    5.77   0
   8  -6 -11   14.70    7.49   0
   8  -2  -7   -1.26    5.03   0
   8   0  -6  146.26    4.63   0
   8   3  -5   -3.06    2.72   0
   9  -5 -12   46.64    8.83   0
   9  -1  -8   14.52    4.75   0
   9   1  -7   30.82    3.35   0
   9   4  -6    4.29    2.87   0
  10   2  -8    4.64    4.52   0
  10   6  -7    4.53    3.58   0
  10  11  -7    0.98    2.14   0
  11   0 -11    0.13    8.52   0
  11   4  -9   49.56    6.32   0
 -12   3  -1   31.46    7.64   0
 -11   3   0  -11.41    5.50   0
 -10  -1  -1   48.68    3.55   0
 -10   1   0   34.40    4.30   0
 -10   5   1  111.10    6.55   0
 -10   6   1   44.16    6.30   0
 -10  10   1    7.95   10.02   0
 -10  11   1   -9.00    9.75   0
  -9   3   1   69.48    4.26   0
  -9  13   1   11.26   11.61   0
  -8   7   2    2.00    3.91   0
  -8   8   2   11.54    4.18   0
  -8   9   2   37.27    5.38   0
  -8  10   2  128.62    6.33   0
  -8  14   1   19.43   10.38   0
  -7  -2   0  170.73    2.09   0
  -7   5   2   13.77    3.21   0
  -7   6   2   23.87    4.77   0
  -7   9   2   29.18    5.28   0
  -7  10   2   94.46    6.46   0
  -7  11   2    3.31    5.43   0
  -7  15   1    8.90   11.78   0
  -6   4   2  202.87    3.47   0
  -6   5   2   19.45    3.64   0
  -6  11   2    2.52    5.86   0
  -6  12   2   71.43    6.14   0
  -6  16   1  114.93    9.50   0
  -5 -10  -7   -2.45    5.04   0
  -5  -8  -4  309.31    3.41   0
  -5   0   1   21.55    1.74   0
  -5   4   2 1639.53    6.95   0
  -5   5   2  175.94    3.72   0
  -5  11   2    3.69    5.72   0
  -5  12   2    2.78    4.27   0
  -5  16   1    2.62    8.04   0
  -4  -9  -5   23.04    3.61   0
  -4  -6  -2   41.28    1.39   0
  -4   5   2  328.26    3.65   0
  -4  10   2   -3.39    4.94   0
  -4  11   2  240.08    5.61   0
  -4  16   1    4.40    7.55   0
  -3  -9  -5    2.80    2.42   0
  -3   6   2  930.44    5.41   0
  -3   7   2  229.24    3.39   0
  -3   8   2    4.54    3.45   0
  -3   9   2  857.49    6.36   0
  -3  10   2   40.18    3.85   0
  -3  15   1   10.09    7.58   0
  -3  18   0   30.88   10.19   0
  -2  -9  -5  289.46    5.07   0
  -2  -7  -3  141.84    2.78   0
  -2  -4  -1  763.36    2.38   0
  -2  14   1   11.82    6.21   0
  -1  13   1  299.16    6.41   0
  -1  17   0   26.71    6.83   0
   0 -11  -9   -5.00    6.38   0
   0 -10  -7   76.91    4.59   0
   0   5   1 1304.79    4.56   0
   0  10   1  376.66    4.43   0
   0  11   1    2.22    2.77   0
   0  16   0   22.52    5.14   0
   1 -11 -10    1.73    7.34   0
   1  -9  -6   79.95    5.12   0
   1  -8  -5  408.07    4.61   0
   1  -7  -4    1.46    3.12   0
   1  14   0   28.18    5.17   0
   2 -11 -10    4.93    8.95   0
   2 -10  -8  271.33    8.23   0
   2  11   0  327.83    4.30   0
   2  16  -1   63.69    5.88   0
   3 -10  -9   28.64    8.40   0
   3  14  -1   10.05    3.92   0
   3  17  -2   32.43    6.66   0
   4 -10 -10   34.38    9.27   0
   4  -8  -7   74.43    6.03   0
   4  -7  -6  154.26    5.48   0
   4  -4  -4  137.40    2.90   0
   4   7  -1  269.17    1.65   0
   4   9  -1  262.63    2.37   0
   4  15  -2   48.66    4.71   0
   5  -9 -10   -3.42    6.26   0
   5  -8  -8  102.53    5.94   0
   5  -7  -7   20.53    5.99   0
   5  12  -2    4.34    2.12   0
   5  16  -3   19.70    4.79   0
   6  -9 -11    6.05   10.13   0
   6  -3  -5  242.68    4.31   0
   6  13  -3   16.22    2.32   0
   7  -8 -12   -2.45    9.60   0
   7  -8 -11   49.85   10.33   0
   7  -7 -10   -1.56    6.25   0
   8  -7 -12   61.78    9.92   0
   8  -6 -10   27.79    8.95   0
   8  -5  -9    1.55    6.78   0
   8  -4  -8   -2.24    5.71   0
   8  13  -5   13.19    1.88   0
   9  -5 -11    5.04    8.01   0
   9  -4 -10    6.20    6.19   0
   9  -3  -9   80.57    5.79   0
   9  -2  -8   76.83    6.83   0
   9   0  -7  300.53    6.00   0
   9   3  -6   82.82    3.60   0
  10  -3 -11   14.93    7.25   0
  10  -2 -10   48.35    6.56   0
  10  -1  -9   24.25    6.95   0
  10   1  -8  452.97    7.18   0
  10   5  -7   99.54    3.78   0
  11  -1 -11   18.31   10.11   0
  11   1 -10   -0.83    5.90   0
  11   3  -9    8.35    6.73   0
 -12   4  -1   31.82    8.59   0
 -11  -1  -2   -1.17    3.98   0
 -11   1  -1  119.56    6.06   0
 -11   4   0   10.94    5.21   0
 -11   5   0   37.99    7.58   0
 -10   7   1  141.74    6.49   0
 -10   8   1   79.98    6.45   0
 -10   9   1   16.56    6.88   0
  -9  -2  -1   51.10    2.71   0
  -9   4   1   48.26    4.92   0
  -9  11   1   -0.09    9.61   0
  -9  12   1   24.38    8.18   0
  -8  -3  -1   51.54    2.05   0
  -8  -1   0  130.92    2.83   0
  -8   2   1  189.51    4.29   0
  -8  13   1   29.62   10.45   0
  -7   1   1  268.89    3.60   0
  -7   7   2   41.89    4.04   0
  -7   8   2   27.97    4.38   0
  -7  14   1   16.46    9.46   0
  -6   6   2   98.14    3.42   0
  -6   7   2    5.35    4.11   0
  -6   8   2  147.70    5.50   0
  -6   9   2  178.83    5.08   0
  -6  10   2   19.24    4.25   0
  -6  15   1    6.65    7.47   0
  -5  -9  -5   61.91    3.35   0
  -5  -6  -2  187.56    1.49   0
  -5   6   2  313.56    4.13   0
  -5   7   2  217.09    4.99   0
  -5   8   2  389.09    5.96   0
  -5   9   2    5.98    3.61   0
  -5  10   2   67.17    4.36   0
  -5  15   1   25.29    6.86   0
  -4 -11  -8   45.90    6.08   0
  -4 -10  -6   12.96    3.97   0
  -4   6   2    5.75    2.17   0
  -4   7   2   13.74    2.50   0
  -4   8   2   64.73    3.34   0
  -4   9   2   76.21    3.79   0
  -4  15   1   35.52    6.63   0
  -3 -11  -8   50.41    6.32   0
  -3 -10  -6   -3.02    4.50   0
  -3  -6  -2    2.64    1.33   0
  -3  14   1    4.52    7.41   0
  -3  17   0   16.87   10.16   0
  -2 -11  -8  102.02    5.79   0
  -2 -10  -6   28.83    4.51   0
  -2  13   1  173.19    5.85   0
  -2  17   0    2.21    6.87   0
  -1 -11  -8    5.25    4.94   0
  -1 -10  -6   39.95    4.46   0
  -1  -9  -5   25.75    2.88   0
  -1  -8  -4  416.45    3.86   0
  -1   3   1   30.71    1.58   0
  -1  12   1  104.51    5.13   0
  -1  16   0   56.99    7.80   0
   0 -11  -8  123.50    7.34   0
   0   6   1   17.58    2.27   0
   0   7   1   20.76    2.49   0
   0   8   1    7.00    2.60   0
   0   9   1   10.47    2.82   0
   0  18  -1    4.04    7.02   0
   1 -11  -9   73.85    6.71   0
   1 -10  -7   14.00    4.13   0
   1  -4  -2  420.29    2.93   0
   1  13   0   79.24    4.32   0
   1  17  -1   14.36    5.93   0
   2 -11  -9   30.03    7.57   0
   2  -5  -3    2.41    2.79   0
   2  -3  -2  640.17    3.41   0
   2  10   0   54.34    2.85   0
   2  18  -2   24.05    8.18   0
   3 -11 -11   44.93    8.46   0
   3 -11 -10   23.88    9.02   0
   3  -9  -7   -3.48    5.11   0
   3  -8  -6   71.48    4.05   0
   3  -7  -5  706.55    6.28   0
   3  13  -1   -0.96    3.46   0
   4  -9  -8   80.16    5.50   0
   4  -6  -5  107.61    4.25   0
   4   8  -1  382.89    2.25   0
   5 -10 -11   22.26    8.44   0
   5  -9  -9   14.06    7.12   0
   5  -6  -6   48.68    3.86   0
   5  -3  -4 1031.39    5.86   0
   6  -8  -9    8.89    5.81   0
   6  -7  -8    6.84    4.35   0
   6  -6  -7  163.38    5.16   0
   6  -5  -6  105.94    5.20   0
   6  -1  -4    4.65    2.00   0
   6  16  -4    6.66    4.55   0
   7  -7  -9   -0.68    7.71   0
   7  -6  -8   24.11    5.95   0
   7  -3  -6   13.12    3.45   0
   7  -1  -5   47.79    2.52   0
   7   2  -4   18.22    1.57   0
   7  13  -4   -2.00    2.19   0
   8  -7 -11   89.14    8.69   0
   8  -3  -7    1.51    5.34   0
   8  -1  -6   64.20    4.42   0
   8   2  -5  300.68    3.92   0
   9  -6 -11   -2.04    9.91   0
   9  -5 -10  131.84    9.52   0
   9  -4  -9    7.33    7.61   0
  10  -4 -11   49.32   10.82   0
  10  -3 -10   78.03    8.85   0
  10   4  -7    2.02    3.46   0
  11   2  -9   47.13    7.14   0
  11   7  -8   54.94    4.47   0
  11   8  -8    0.67    3.82   0
 -11  -2  -3   36.11    4.57   0
 -11   2  -1   76.05    5.65   0
 -11   6   0    1.12    5.93   0
 -11   7   0   17.44    6.95   0
 -11   8   0   32.74    7.63   0
 -11   9   0    6.86    8.02   0
 -10   2   0   31.77    3.86   0
  -9   5   1   -2.78    4.53   0
  -9   6   1   79.61    6.37   0
  -9   7   1   11.48    6.72   0
  -9   8   1  267.47    8.47   0
  -9   9   1   18.86    7.14   0
  -9  10   1   98.73    7.09   0
  -8   3   1   57.32    4.32   0
  -8  11   1   -7.31    7.72   0
  -8  12   1   23.51    6.90   0
  -7  -9  -6    0.14    3.49   0
  -7  13   1  242.38    8.46   0
  -6 -10  -7    6.20    4.61   0
  -6  -8  -4  184.69    2.97   0
  -6  -7  -3  325.32    2.25   0
  -6  -2   0  177.11    1.94   0
  -6   1   1   36.78    2.45   0
  -6  13   1   40.61    7.60   0
  -6  14   1  107.14    7.46   0
  -6  16   0    2.24   10.45   0
  -5  14   1   18.54    6.64   0
  -5  17   0   53.98    9.00   0
  -4  14   1   27.74    5.80   0
  -4  17   0   16.47    8.23   0
  -3   1   1  942.35    3.26   0
  -3  13   1   -4.12    5.75   0
  -2 -11  -7    3.68    5.65   0
  -2  -6  -2   18.34    1.71   0
  -2  12   1   17.52    5.58   0
  -2  16   0   10.48    7.33   0
  -1  -7  -3   10.70    1.81   0
  -1  11   1  703.22    6.28   0
  -1  15   0   75.42    6.32   0
  -1  18  -1   -0.04    7.48   0
   0 -10  -6  297.21    6.12   0
   0  -9  -5  117.88    3.69   0
   0  -8  -4  441.51    4.75   0
   0  -5  -2   94.04    1.92   0
   0  14   0    6.51    5.40   0
   0  17  -1   39.56    8.61   0
   1 -12 -10   -3.80   10.37   0
   1 -11  -8    3.91    6.44   0
   1  -6  -3    3.41    1.90   0
   1  16  -1   15.27    6.26   0
   2 -10  -7   44.15    5.58   0
   2  -9  -6  168.21    4.62   0
   2  -8  -5   28.17    3.18   0
   2   5   0  211.70    1.65   0
   2   9   0  479.23    3.81   0
   2  15  -1   36.07    3.93   0
   3 -10  -8   -1.38    5.31   0
   3  -6  -4   22.32    3.20   0
   3  -4  -3  411.53    3.54   0
   3  16  -2   75.76    6.15   0
   4 -11 -11   -3.27    8.46   0
   4 -10  -9   37.74    6.47   0
   4   0  -2  155.29    1.97   0
   4  14  -2   -1.26    3.77   0
   4  17  -3   47.00    6.93   0
   5 -10 -10    0.06    7.81   0
   5  -5  -5    0.89    2.61   0
   5  -1  -3  577.96    4.03   0
   5   3  -2   32.42    1.09   0
   5  11  -2    0.09    1.92   0
   5  15  -3    3.14    4.30   0
   6  -9 -10   40.74    7.52   0
   6   2  -3   17.34    1.51   0
   6  12  -3   26.27    2.40   0
   7  -9 -11    2.75   10.37   0
   7  -8 -10   34.07    6.99   0
   7  -5  -7   80.07    4.44   0
   8  -7 -10    0.38    8.68   0
   8  -6  -9  105.43    5.99   0
   8  -5  -8    9.91    6.69   0
   8   1  -5   36.55    3.18   0
   9  -3  -8   41.10    6.94   0
   9  -1  -7   35.12    3.76   0
   9   2  -6   58.45    2.82   0
  10  -2  -9    5.19    5.36   0
  10   0  -8   -0.46    4.19   0
  10   3  -7   21.44    3.94   0
  11  -2 -11   15.06    7.72   0
  11  -1 -10    3.30    8.67   0
  11   1  -9   25.12    7.04   0
  11   5  -8   16.21    4.99   0
  11   6  -8   69.47    4.24   0
 -11   3  -1   65.12    6.49   0
 -10  -2  -2  122.45    4.08   0
 -10   3   0   82.76    4.53   0
 -10   4   0    1.44    5.66   0
 -10   9   0   56.96    8.75   0
 -10  10   0   46.12    9.60   0
 -10  11   0   -2.01    8.12   0
  -9   1   0   27.34    3.58   0
  -9  12   0   -6.74   10.01   0
  -9  13   0    4.63    8.61   0
  -8   4   1   96.82    4.85   0
  -8   9   1    1.20    7.41   0
  -8  10   1   62.17    5.86   0
  -8  14   0    1.08   10.64   0
  -7   2   1   27.64    2.16   0
  -7  11   1  313.78    9.65   0
  -7  12   1   23.81    6.40   0
  -7  15   0   42.86    9.24   0
  -6  -9  -5    0.97    2.99   0
  -6  12   1   55.44    8.00   0
  -5 -10  -6   31.17    4.23   0
  -5   1   1    7.11    2.22   0
  -5  13   1  137.45    6.82   0
  -5  16   0    9.92    7.88   0
  -4 -11  -7    4.49    4.81   0
  -4   1   1   34.15    1.67   0
  -4  13   1    6.92    4.87   0
  -4  16   0   -2.23    7.69   0
  -3 -11  -7   44.85    4.49   0
  -3  12   1  148.57    6.36   0
  -3  16   0   19.17    6.70   0
  -2   2   1  947.08    3.31   0
  -2  11   1  362.61    6.18   0
  -2  15   0    4.25    6.82   0
  -2  18  -1    4.10    7.98   0
  -1 -12  -9   30.48    6.91   0
  -1 -11  -7   64.54    4.64   0
  -1   4   1  907.45    3.96   0
  -1   9   1   10.12    3.35   0
  -1  10   1    9.37    2.40   0
  -1  17  -1  111.24    8.62   0
   0 -12  -9    9.03    6.69   0
   0 -11  -7   -2.77    6.41   0
   0  -3  -1   79.23    1.14   0
   1 -12  -9   90.15    9.16   0
   1 -10  -6    8.39    5.26   0
   1  -9  -5  224.18    5.35   0
   1  -2  -1 6510.26    7.14   0
   1  12   0  117.97    3.50   0
   1  18  -2    5.78    8.11   0
   2 -12 -10   40.36    9.84   0
   2 -11  -8   -6.28    6.55   0
   2  -7  -4    2.06    2.30   0
   2   6   0  781.04    3.17   0
   2   7   0  207.53    2.35   0
   2   8   0  340.20    2.98   0
   2  14  -1    5.45    5.09   0
   2  17  -2    7.24    6.21   0
   3 -11  -9  106.83    6.94   0
   3  -2  -2  290.30    2.43   0
   3  12  -1  153.57    3.77   0
   4 -11 -10    3.53    8.03   0
   4 -10  -8    0.99    7.52   0
   4  -9  -7    5.88    4.21   0
   4  -8  -6   11.77    4.78   0
   4  -5  -4  761.73    5.19   0
   4  -3  -3   55.62    2.15   0
   5 -10  -9   67.24    9.18   0
   5  -9  -8   28.31    5.42   0
   5  -8  -7   25.48    4.64   0
   5  -7  -6    4.82    4.87   0
   6 -10 -11  107.50    9.47   0
   6  -9  -9   -0.89    7.90   0
   6  -8  -8   73.76    5.82   0
   6  -7  -7    0.02    4.60   0
   6  -4  -5  178.33    3.63   0
   6  -2  -4  140.72    3.55   0
   7  -8  -9   -0.42    8.79   0
   7  -7  -8   76.01    7.83   0
   7  -4  -6  298.47    5.04   0
   7  -2  -5  115.25    3.12   0
   7   1  -4    0.26    1.71   0
   8  -8 -11   38.64    8.96   0
   8  -4  -7   -3.62    4.87   0
   8  -2  -6   40.51    3.41   0
   9  -7 -11   31.29   11.90   0
   9  -6 -10   94.56    7.91   0
   9  -5  -9   14.09    8.39   0
   9  -2  -7   67.43    4.89   0
   9   1  -6   33.94    3.87   0
  10  -5 -11   50.84    8.64   0
  10  -4 -10   10.05    7.23   0
  10  -3  -9   40.11    7.69   0
  10  -1  -8  423.24    7.97   0
  10   2  -7   -1.38    4.32   0
  11  -3 -11   12.69    7.85   0
  11  -2 -10   -2.01    8.04   0
  11   0  -9  137.61    7.81   0
  11   4  -8   28.76    4.80   0
  12   2 -10    0.97    8.44   0
 -11   4  -1   19.40    7.44   0
 -11   5  -1   -0.32    7.66   0
 -11   6  -1   10.43    8.07   0
 -11   7  -1   11.46    8.63   0
 -11   8  -1    0.56   10.32   0
 -10   5   0    5.53    4.71   0
 -10   6   0    3.16    5.29   0
 -10   7   0   53.35    6.10   0
 -10   8   0    1.88    6.53   0
  -9   2   0   40.72    3.93   0
  -9  11   0    4.44    9.17   0
  -8   0   0  169.32    3.57   0
  -8   5   1   81.88    4.12   0
  -8   6   1    8.55    3.70   0
  -8   7   1    3.75    3.81   0
  -8   8   1   48.12    4.45   0
  -8  13   0   14.05    8.23   0
  -7  -1   0   59.58    2.14   0
  -7   3   1   28.05    3.00   0
  -7   9   1    4.81    5.76   0
  -7  10   1   26.38    5.14   0
  -7  14   0   68.37    8.27   0
  -6  -4  -1  148.11    1.03   0
  -6   2   1  436.10    4.17   0
  -6  11   1  188.86    5.69   0
  -6  15   0   27.43    7.73   0
  -5  11   1  164.74    6.77   0
  -5  12   1   20.99    4.50   0
  -5  15   0   40.83    7.49   0
  -4  11   1    3.00    5.96   0
  -4  12   1   29.11    4.52   0
  -4  15   0    7.68    7.49   0
  -4  17  -1    7.84   10.30   0
  -3 -12  -8   30.72    6.58   0
  -3 -10  -5   50.78    3.78   0
  -3  -9  -4   29.99    3.43   0
  -3  11   1  149.51    5.41   0
  -3  15   0   86.02    6.60   0
  -3  17  -1   31.23    9.48   0
  -2 -12  -8    9.55    7.35   0
  -2 -10  -5  123.48    4.32   0
  -2  -9  -4   61.61    3.47   0
  -2  10   1  364.99    5.66   0
  -2  17  -1   52.51    9.71   0
  -1 -12  -8   15.86    6.96   0
  -1  -6  -2 2765.26    6.78   0
  -1   5   1   56.37    1.87   0
  -1   6   1   23.50    2.67   0
  -1   7   1   10.99    2.69   0
  -1   8   1  307.54    3.55   0
  -1  14   0   27.48    4.65   0
   0 -12  -8   11.43    7.97   0
   0  -7  -3  541.79    3.93   0
   0  16  -1   80.89    5.76   0
   0  18  -2   53.47   10.26   0
   1 -11  -7  332.45    6.49   0
   1  -8  -4  251.51    3.69   0
   1  11   0   14.96    3.22   0
   1  15  -1    8.87    5.24   0
   2 -12  -9    5.41    9.37   0
   3 -12 -10   16.19    8.36   0
   3 -11  -8    8.85    7.87   0
   3 -10  -7  245.49    5.60   0
   3  -9  -6  108.93    4.75   0
   3  -8  -5  578.81    6.28   0
   3  11  -1  144.88    3.22   0
   3  15  -2   16.06    5.28   0
   4 -11  -9   14.67    7.99   0
   4  -7  -5   17.07    3.15   0
   4  13  -2  151.66    4.17   0
   4  16  -3   24.53    5.77   0
   5 -11 -10   78.06   11.02   0
   5  -6  -5   18.63    4.24   0
   5  -4  -4  755.49    5.13   0
   5  10  -2   59.40    1.83   0
   6 -10 -10    1.74    7.68   0
   6  -6  -6    3.59    3.89   0
   6   1  -3    4.83    1.89   0
   6  15  -4    1.90    3.81   0
   7 -10 -11   60.34   12.77   0
   7  -9 -10    8.62    8.08   0
   7  -6  -7   -2.83    4.42   0
   7  12  -4   33.81    2.27   0
   8  -9 -11   23.47   10.85   0
   8  -8 -10   76.82    8.26   0
   8  -7  -9   36.09    6.51   0
   8  -6  -8    4.70    6.78   0
   9  -4  -8   68.15    5.55   0
   9  12  -6    0.98    1.74   0
  10  -6 -11   61.71   12.02   0
  10  -5 -10    3.59    9.83   0
  10  -2  -8   11.39    5.74   0
  10   1  -7    1.46    5.03   0
  11  -1  -9   47.07    6.96   0
  11   2  -8   -4.44    5.10   0
  11   3  -8   87.17    4.55   0
  12   1 -10   17.49    8.64   0
 -11  -1  -3   -5.72    4.52   0
 -11   1  -2    2.73    5.42   0
 -10  -3  -3   14.37    3.24   0
 -10   1  -1   57.02    4.28   0
 -10  10  -1   -3.86    9.72   0
  -9  -3  -2   71.53    2.84   0
  -9  -1  -1   -1.58    2.71   0
  -9   3   0   30.88    4.69   0
  -9   9   0   52.13    8.31   0
  -9  10   0    0.31    6.37   0
  -8  11   0  158.18    8.78   0
  -8  12   0   -0.74    7.06   0
  -7   4   1    1.42    2.56   0
  -7   5   1    6.76    4.17   0
  -7   6   1   16.11    4.91   0
  -7   7   1  143.75    5.52   0
  -7   8   1   63.70    4.73   0
  -7  13   0   12.74    6.99   0
  -7  15  -1    0.58   10.80   0
  -6 -10  -6  116.36    4.42   0
  -6   3   1   15.92    3.00   0
  -6   9   1  165.72    7.05   0
  -6  10   1  155.50    5.29   0
  -6  14   0   36.28    6.83   0
  -6  16  -1   40.12   11.37   0
  -5 -11  -7   23.15    5.61   0
  -5  -2   0  788.41    2.67   0
  -5   2   1  116.15    2.88   0
  -5  10   1   32.79    5.06   0
  -5  14   0    8.41    7.79   0
  -4 -10  -5   91.10    3.80   0
  -4  -9  -4  141.43    3.01   0
  -4  -8  -3    8.64    2.10   0
  -4   2   1   28.80    1.92   0
  -4  10   1   28.83    5.18   0
  -4  14   0  103.02    8.13   0
  -3 -11  -6   50.03    4.93   0
  -3  -8  -3    5.25    2.23   0
  -3   2   1   37.90    1.46   0
  -3  10   1  133.24    4.09   0
  -3  14   0   98.72    7.70   0
  -2 -11  -6   53.24    4.73   0
  -2  -8  -3  699.81    4.48   0
  -2   3   1 2741.59    6.05   0
  -2   8   1  249.19    3.96   0
  -2   9   1  276.13    3.95   0
  -2  14   0   -0.58    5.16   0
  -1 -11  -6  179.97    5.94   0
  -1 -10  -5   11.52    3.21   0
  -1  -9  -4   40.20    2.84   0
  -1  -4  -1  223.85    1.66   0
  -1  13   0   75.58    5.59   0
  -1  16  -1   -2.23    7.31   0
  -1  18  -2   31.75   10.86   0
   0 -10  -5    4.72    4.97   0
   0  12   0  482.34    5.67   0
   0  15  -1  100.21    6.45   0
   1 -12  -8    1.93    5.71   0
   1  -5  -2  119.21    2.69   0
   1  10   0  175.44    3.61   0
   1  17  -2  136.60    6.94   0
   2 -11  -7   20.09    6.32   0
   2 -10  -6   95.99    4.40   0
   2  -9  -5    5.70    3.50   0
   2  -6  -3   58.55    2.34   0
   2  -4  -2  165.28    2.67   0
   2  -1  -1   57.93    1.34   0
   2  13  -1  180.40    4.59   0
   2  16  -2   -1.87    4.87   0
   2  18  -3   66.12    8.04   0
   3 -12  -9    4.64    9.80   0
   3  -7  -4  240.19    4.68   0
   3  -5  -3   19.40    2.17   0
   3  17  -3   -1.13    7.24   0
   4 -12 -10   46.77   10.25   0
   4 -10  -7    7.62    5.95   0
   4  -6  -4  322.30    4.64   0
   5 -10  -8    9.19    6.94   0
   5  -9  -7   -6.95    5.53   0
   5  -8  -6  156.88    5.74   0
   5  -2  -3    0.14    2.52   0
   5  14  -3  134.04    4.09   0
   6 -10  -9    3.48    8.96   0
   6  -9  -8    5.48    5.39   0
   6  -8  -7   97.20    5.95   0
   6  -5  -5  830.08    7.05   0
   6  11  -3   52.24    2.03   0
   7  -9  -9   54.91    9.06   0
   7  -8  -8   22.57    7.50   0
   7  -5  -6   36.31    3.94   0
   7  -3  -5   26.61    3.11   0
   7  15  -5   61.43    4.19   0
   8  -5  -7   81.62    4.73   0
   8  -3  -6  108.06    4.48   0
   9  -8 -11    5.21    9.06   0
   9  -7 -10   57.82    7.66   0
   9  -6  -9    1.52    6.02   0
   9  -5  -8   31.81    6.57   0
   9  -3  -7   15.39    5.41   0
  10  -4  -9    1.86    6.17   0
  11  -3 -10   -2.10    7.08   0
  11   1  -8    2.28    5.46   0
  12   0 -10   13.33    9.25   0
  12   4  -9   87.04    6.91   0
  12   5  -9   29.79    5.43   0
 -11   2  -2    2.38    6.08   0
 -10  -1  -2   -0.36    3.71   0
 -10   2  -1   37.45    4.39   0
 -10   3  -1   98.95    5.49   0
 -10   8  -1   47.38    8.51   0
 -10   9  -1    6.37    8.93   0
  -9   4   0  212.26    4.79   0
  -9   5   0    2.21    5.03   0
  -9   6   0  443.65    8.50   0
  -9   7   0   29.42    5.30   0
  -9   8   0   39.43    5.89   0
  -9  12  -1   10.39    8.44   0
  -8  -2  -1  112.60    2.90   0
  -8   1   0  123.02    3.53   0
  -8  10   0    7.69    7.15   0
  -8  13  -1    1.28   11.46   0
  -7  12   0   14.09    6.23   0
  -7  14  -1   28.40   10.54   0
  -6   4   1   85.02    2.90   0
  -6   5   1  179.21    4.33   0
  -6   6   1  127.60    4.64   0
  -6   7   1   60.26    3.90   0
  -6   8   1   69.45    4.18   0
  -6  13   0   -7.62    6.28   0
  -6  15  -1   80.75   12.21   0
  -5  -9  -4   43.30    2.64   0
  -5   3   1  230.10    3.53   0
  -5   8   1   -4.84    4.43   0
  -5   9   1   75.10    4.18   0
  -5  13   0   60.01    7.83   0
  -5  16  -1    0.84    8.21   0
  -4 -11  -6   14.93    4.75   0
  -4   8   1  382.92    5.47   0
  -4   9   1  282.06    4.76   0
  -4  13   0  261.22    8.63   0
  -4  16  -1   43.04    7.61   0
  -3 -12  -7   35.13    5.48   0
  -3   3   1   33.75    2.25   0
  -3   8   1  417.00    5.29   0
  -3   9   1   17.92    3.16   0
  -3  13   0   29.99    6.04   0
  -3  16  -1    7.82    6.91   0
  -2 -12  -7   44.73    6.00   0
  -2   4   1  328.90    2.83   0
  -2   5   1 1888.64    6.54   0
  -2   6   1   19.65    2.85   0
  -2   7   1  681.32    4.80   0
  -2  13   0   26.54    4.26   0
  -2  16  -1   25.47    5.97   0
  -1 -12  -7   83.50    6.11   0
  -1  -8  -3 1002.61    5.54   0
  -1  12   0  140.49    5.43   0
   0 -13  -9    1.29    6.95   0
   0 -12  -7   86.96    7.08   0
   0 -11  -6   19.07    4.15   0
   0  -9  -4  831.67    5.69   0
   0  17  -2   -7.06    7.56   0
   1 -13  -9    5.77    9.78   0
   1 -11  -6    3.98    5.11   0
   1 -10  -5  401.62    5.89   0
   1  -7  -3  327.81    3.56   0
   1   2   0   72.66    0.59   0
   1   9   0  295.48    3.80   0
   1  14  -1    2.81    3.70   0
   1  18  -3    1.64    8.28   0
   2 -12  -8  108.48    6.58   0
   2  -8  -4    2.28    2.51   0
   3 -11  -7    8.02    7.15   0
   3 -10  -6    6.25    5.71   0
   3  -3  -2  485.45    3.62   0
   3   1  -1  889.15    2.24   0
   3  10  -1  124.59    2.77   0
   3  14  -2    4.45    4.65   0
   4 -12  -9   -6.43    9.03   0
   4 -11  -8   47.87    6.16   0
   4  -9  -6  314.75    5.98   0
   4  -8  -5   60.84    4.99   0
   4  -4  -3  598.91    4.28   0
   4  -1  -2   -0.90    1.43   0
   4  12  -2  214.40    3.72   0
   5 -12 -10    1.77   11.48   0
   5 -11  -9    2.37    6.88   0
   5  -5  -4  498.13    5.39   0
   5   2  -2  185.95    1.71   0
   5   9  -2    7.74    1.44   0
   5  16  -4   24.10    5.68   0
   6 -11 -10   49.73    8.50   0
   6  -7  -6   23.90    4.06   0
   6  -3  -4  374.23    4.06   0
   7 -10 -10    9.74    8.28   0
   7  -7  -7   54.23    4.79   0
   8  -9 -10   31.72    8.36   0
   8  -8  -9  196.25    7.97   0
   8  -7  -8  183.60    6.70   0
   8  -4  -6  171.95    5.69   0
   8  -1  -5   36.67    2.91   0
   8   5  -4   54.38    1.81   0
   8   6  -4   16.23    1.38   0
   8  12  -5    7.25    1.99   0
   9  -8 -10    9.40   11.10   0
   9  -7  -9   22.57    8.19   0
   9  -1  -6   33.17    4.24   0
   9   4  -5    7.20    2.36   0
   9   5  -5   10.31    2.10   0
   9   6  -5    0.52    1.82   0
   9   7  -5    3.87    1.82   0
  10  -6 -10    9.78    7.96   0
  10  -5  -9   94.77    9.30   0
  10  -3  -8  196.86    6.12   0
  10   5  -6    4.12    3.05   0
  10   6  -6    1.30    2.66   0
  11  -4 -10   62.79    9.45   0
  11  -2  -9   45.54    6.57   0
  12  -1 -10   11.48    9.64   0
  12   2  -9  127.00    7.79   0
  12   3  -9    0.43    5.22   0
 -11   0  -3   42.57    6.31   0
 -11   3  -2    8.52    5.30   0
 -11   4  -2    8.73    7.09   0
 -11   5  -2    9.85    8.91   0
 -11   6  -2   25.34    8.34   0
 -10  -4  -4   15.44    3.17   0
 -10   4  -1   86.82    6.23   0
 -10   5  -1   36.04    6.88   0
 -10   6  -1   39.62    6.92   0
 -10   7  -1    7.14    6.21   0
  -9   0  -1   37.47    3.58   0
  -9  10  -1   10.49    9.99   0
  -9  11  -1   15.98    7.84   0
  -8  -4  -2   17.39    1.62   0
  -8   2   0   21.71    3.50   0
  -8   8   0   14.42    6.50   0
  -8   9   0   98.31    6.38   0
  -8  12  -1    1.65   10.29   0
  -7  -5  -2  183.39    1.44   0
  -7  -3  -1   73.95    1.82   0
  -7  10   0    1.26    7.45   0
  -7  11   0    1.18    5.80   0
  -6  -1   0 1381.81    4.62   0
  -6  11   0   29.96    6.51   0
  -6  12   0   86.64    6.47   0
  -6  14  -1    5.74   10.10   0
  -5 -10  -5  105.93    3.65   0
  -5   4   1   10.72    2.24   0
  -5   5   1  272.31    3.64   0
  -5   6   1   -1.16    2.63   0
  -5   7   1   21.79    3.07   0
  -5  12   0   19.05    6.98   0
  -5  15  -1   39.56    8.20   0
  -4  -2   0  144.77    1.21   0
  -4   3   1  288.39    2.99   0
  -4   4   1  448.87    4.24   0
  -4   5   1  315.22    4.21   0
  -4   6   1    1.27    3.05   0
  -4   7   1  261.37    3.80   0
  -4  15  -1   15.89    8.82   0
  -4  17  -2    4.47   10.64   0
  -3  -2   0 1064.89    1.64   0
  -3   4   1  245.07    2.75   0
  -3   5   1   84.94    3.12   0
  -3   6   1  302.80    3.50   0
  -3   7   1  126.01    2.83   0
  -3  15  -1   21.37    7.88   0
  -3  17  -2   28.69   11.32   0
  -2 -13  -8   81.29    7.47   0
  -2  12   0    6.86    5.71   0
  -2  15  -1   38.16    7.67   0
  -2  17  -2   -1.74   10.45   0
  -1 -13  -8    3.11    8.22   0
  -1  15  -1    3.96    4.96   0
  -1  17  -2   -1.65    6.60   0
   0 -13  -8  120.32    8.38   0
   0  -8  -3   -1.25    2.89   0
   0  -6  -2  467.96    3.33   0
   0  10   0  425.77    4.69   0
   0  14  -1  193.97    6.69   0
   1 -12  -7   -1.33    5.24   0
   1  -9  -4   68.89    4.05   0
   1   8   0   51.64    2.57   0
   1  13  -1  282.72    5.73   0
   1  16  -2   22.35    5.44   0
   2 -13  -9   -1.55    7.36   0
   2  12  -1   15.37    2.97   0
   2  15  -2   70.78    4.51   0
   2  17  -3    1.87    8.02   0
   3 -12  -8   25.99    6.11   0
   3  -9  -5    0.90    3.59   0
   3  16  -3   41.95    6.46   0
   4  15  -3   22.36    3.94   0
   4  17  -4   -1.78    6.21   0
   5 -11  -8    0.39    8.73   0
   5 -10  -7   20.96    7.57   0
   5  -7  -5  212.67    4.72   0
   5  -3  -3  462.97    4.34   0
   5  13  -3    7.09    3.25   0
   6 -11  -9  -13.45   10.64   0
   6 -10  -8   58.88    7.77   0
   6  -9  -7   56.03    7.08   0
   6  -6  -5  628.71    7.20   0
   6  14  -4    9.55    3.63   0
   6  16  -5   26.64    5.50   0
   7 -10  -9  -18.54    9.74   0
   7  -9  -8  279.18    9.61   0
   7  -6  -6 1027.56    8.34   0
   7  -4  -5  367.89    5.11   0
   7  -1  -4    1.38    2.08   0
   8  -9  -9    2.59    8.48   0
   8  -6  -7   66.89    4.67   0
   8  -2  -5  297.50    5.02   0
   8   4  -4   -0.78    1.67   0
   8   7  -4   25.90    0.96   0
   9  -6  -8  106.42    7.51   0
   9  -4  -7  105.91    5.24   0
   9  -2  -6   62.97    4.70   0
   9   3  -5  274.05    3.73   0
  10  -7 -10   65.65   11.24   0
  10  -4  -8   -4.69    7.14   0
  10  -1  -7    2.00    4.19   0
  10   3  -6   18.26    3.44   0
  10   4  -6    1.10    3.30   0
  10   7  -6    2.08    2.40   0
  11  -5 -10    8.23    9.52   0
  11  -3  -9    9.79    7.79   0
  11  -1  -8    6.47    6.01   0
  12  -2 -10    0.35   10.34   0
  12   1  -9   10.97    7.59   0
 -11   1  -3    1.44    6.77   0
 -10   0  -2  306.10    6.13   0
 -10   9  -2    0.21   10.74   0
  -9   1  -1   -3.93    3.67   0
  -9   9  -1   87.54    6.70   0
  -8   3   0   67.29    3.33   0
  -8   4   0   10.54    3.65   0
  -8   5   0   63.07    4.85   0
  -8   6   0   54.57    4.00   0
  -8   7   0  197.26    5.50   0
  -8  11  -1    7.98    9.02   0
  -7  -9  -5   92.80    2.66   0
  -7  -8  -4    4.98    1.43   0
  -7   1   0   48.79    2.63   0
  -7   9   0   19.41    5.56   0
  -7  13  -1   27.60    7.95   0
  -6  10   0   -3.99    5.84   0
  -5 -11  -6    2.72    4.12   0
  -5  -8  -3  178.28    2.24   0
  -5  11   0   63.42    6.38   0
  -5  14  -1   11.45    7.52   0
  -5  16  -2   74.10   10.92   0
  -4 -12  -7    9.89    5.29   0
  -4  12   0  200.20    5.62   0
  -3 -11  -5  216.61    4.72   0
  -3  -7  -2  536.16    3.11   0
  -3  -5  -1 2045.32    3.70   0
  -3  12   0    6.29    4.07   0
  -2 -12  -6  130.50    5.53   0
  -2 -11  -5   72.93    4.90   0
  -2 -10  -4   34.54    3.91   0
  -2  -7  -2 1737.45    5.50   0
  -2  11   0  316.14    6.40   0
  -1 -12  -6    6.95    5.53   0
  -1 -11  -5  316.00    5.63   0
  -1  11   0   18.52    3.33   0
  -1  14  -1   57.85    6.13   0
  -1  16  -2   11.11    7.19   0
   0  16  -2    8.16    5.26   0
   1 -13  -8   31.28    6.55   0
   1  -3  -1   30.03    1.68   0
   1   7   0    3.82    2.09   0
   1  15  -2  189.20    6.67   0
   1  17  -3   -5.02    7.82   0
   2 -13  -8    4.51    9.30   0
   2 -12  -7   -2.32    4.96   0
   2 -11  -6  145.66    4.99   0
   2 -10  -5  142.63    4.40   0
   2  -7  -3   98.51    2.60   0
   2  11  -1  335.14    4.56   0
   3 -13  -9   25.91    7.61   0
   3  -8  -4  215.90    4.48   0
   3  -6  -3  160.11    3.08   0
   3   9  -1   20.85    2.02   0
   3  13  -2    2.66    3.72   0
   4 -12  -8    6.10    7.73   0
   4 -11  -7   58.19    5.64   0
   4 -10  -6  204.02    6.13   0
   4  -7  -4   -1.93    2.79   0
   4  -5  -3  142.49    3.67   0
   4  -2  -2  275.61    2.95   0
   5 -12  -9   42.77    7.44   0
   5  -9  -6   26.73    4.32   0
   5   1  -2   88.44    1.75   0
   6 -12 -10   16.53    8.85   0
   6  -8  -6   -2.95    4.15   0
   6  -4  -4    4.97    2.51   0
   6  -1  -3    1.47    2.52   0
   7 -11 -10    4.57    8.74   0
   7  -8  -7  147.47    5.77   0
   7  -2  -4   22.49    3.18   0
   7  14  -5    0.33    3.60   0
   8 -10 -10   95.92    9.57   0
   8  -8  -8   39.18    5.96   0
   8  -7  -7  100.06    7.02   0
   8  -5  -6  117.45    6.05   0
   8   3  -4   93.49    2.53   0
   9  -9 -10    9.90   10.55   0
   9  -8  -9   27.69   10.52   0
   9  -5  -7   47.62    7.07   0
   9   2  -5   22.13    3.25   0
   9   8  -5   12.92    1.07   0
  10  -6  -9   -5.07    7.36   0
  10  -2  -7    9.81    4.66   0
  10   2  -6  307.29    5.26   0
  11  -4  -9   55.20    9.25   0
  11   3  -7   47.12    4.16   0
  11   4  -7   34.42    4.38   0
  11   5  -7   23.33    3.86   0
  11   6  -7   -0.34    3.14   0
 -11   2  -3   33.82    6.86   0
 -11   3  -3   16.20    7.77   0
 -11   4  -3   58.30    7.71   0
 -10  -2  -3    6.10    3.80   0
 -10   1  -2    0.55    4.93   0
 -10   7  -2    3.27    8.73   0
 -10   8  -2   -4.33    7.28   0
  -9  -4  -3   -0.87    2.59   0
  -9  -2  -2    5.24    2.96   0
  -9   2  -1   51.24    4.30   0
  -9   3  -1   21.79    4.61   0
  -9   6  -1   12.02    6.49   0
  -9   7  -1    1.46    6.27   0
  -9   8  -1   39.99    5.88   0
  -9  11  -2    5.08    8.38   0
  -8  -1  -1   32.55    2.83   0
  -8  10  -1   -3.60    5.95   0
  -8  13  -2   10.77    8.85   0
  -7   2   0  162.61    3.77   0
  -7   7   0    3.11    5.69   0
  -7   8   0    5.39    4.06   0
  -7  12  -1  129.18    7.85   0
  -7  14  -2   -4.14    8.69   0
  -6   9   0   -0.77    6.17   0
  -6  13  -1   18.43    6.20   0
  -6  15  -2    6.49    8.93   0
  -5  10   0   42.95    6.28   0
  -5  13  -1    8.30    8.03   0
  -5  15  -2   17.04    9.45   0
  -4  -7  -2  169.03    1.89   0
  -4  11   0   27.77    4.35   0
  -4  14  -1   91.40    6.25   0
  -4  16  -2   23.43    8.09   0
  -3 -12  -6   38.06    5.47   0
  -3 -10  -4    1.05    2.81   0
  -3  11   0   24.97    3.89   0
  -3  14  -1   81.98    5.86   0
  -3  16  -2   -6.10    7.69   0
  -2 -13  -7   43.64    6.94   0
  -2  -5  -1 2278.96    4.60   0
  -2  14  -1   49.09    5.79   0
  -2  16  -2   -1.73    6.78   0
  -1 -13  -7    5.30    6.82   0
  -1 -10  -4    1.40    2.59   0
  -1  -7  -2  174.44    2.92   0
  -1  10   0  172.02    3.48   0
   0 -13  -7    5.63    7.62   0
   0 -12  -6  400.03    6.65   0
   0 -11  -5    0.12    3.37   0
   0 -10  -4  127.51    4.72   0
   0  -4  -1   27.61    1.09   0
   0  13  -1   48.53    3.87   0
   0  17  -3   37.08    9.44   0
   1 -12  -6    3.37    6.54   0
   1 -11  -5   27.31    4.83   0
   1  -8  -3  327.38    4.37   0
   1  -6  -2  248.08    3.38   0
   1   6   0   35.11    1.96   0
   1  12  -1   93.71    4.27   0
   2  -9  -4    2.95    3.23   0
   2  -5  -2 1391.25    5.57   0
   2  14  -2   94.60    4.61   0
   2  16  -3  104.78    7.45   0
   3 -13  -8   34.86   10.09   0
   3 -12  -7  136.63    6.16   0
   3 -11  -6   -0.76    3.82   0
   3 -10  -5  153.64    6.06   0
   3  -4  -2    5.54    2.59   0
   3  15  -3   22.42    5.09   0
   3  17  -4   81.78    8.52   0
   4 -13  -9   -6.87    7.93   0
   4  -9  -5    8.83    3.74   0
   4  11  -2  235.75    3.80   0
   4  14  -3   18.77    4.26   0
   4  16  -4    8.41    5.31   0
   5 -11  -7  161.81    7.97   0
   5  -8  -5  174.09    4.70   0
   5  -6  -4  583.37    5.23   0
   5   8  -2  372.61    2.16   0
   5  15  -4    8.67    4.79   0
   6 -12  -9   14.02   10.98   0
   6 -11  -8   24.52    8.16   0
   6 -10  -7   83.52    8.30   0
   6  -7  -5  624.81    7.48   0
   6  10  -3    0.81    1.63   0
   7 -11  -9   53.97    9.58   0
   7 -10  -8   12.46    8.11   0
   7  -7  -6   36.07    4.69   0
   7  -5  -5  245.52    4.75   0
   7  11  -4   94.32    2.35   0
   8 -10  -9    5.35   10.32   0
   8  -9  -8   29.40    8.05   0
   8  -3  -5    3.05    4.06   0
   8   2  -4 1319.17    5.66   0
   8  14  -6    2.84    3.61   0
   9  -7  -8    9.53    6.14   0
   9  -3  -6   75.90    3.94   0
   9   1  -5  375.23    4.51   0
  10  -8 -10   11.71    8.73   0
  10  -7  -9   51.98   10.19   0
  10  -5  -8   -2.74    5.77   0
  10  -3  -7   39.52    6.37   0
  10   1  -6   -5.34    4.50   0
  10   8  -6   82.75    2.03   0
  11  -6 -10  168.57    9.08   0
  11  -2  -8   -0.22    5.38   0
  11   2  -7    5.38    4.80   0
  11   7  -7    6.23    2.96   0
  12  -1  -9    0.68    6.22   0
 -10   2  -2  132.61    5.18   0
 -10   3  -2   -4.37    5.60   0
 -10   4  -2   25.03    6.79   0
 -10   5  -2    9.62    6.74   0
 -10   6  -2   -3.61    6.27   0
  -9   4  -1   70.77    4.72   0
  -9   5  -1   34.33    4.74   0
  -9   9  -2   40.61    9.03   0
  -9  10  -2   42.37    8.05   0
  -8   8  -1   38.12    6.61   0
  -8   9  -1   24.01    5.33   0
  -8  12  -2    3.27    8.11   0
  -7 -10  -6   90.27    3.40   0
  -7   3   0  140.45    3.22   0
  -7   4   0   97.53    4.31   0
  -7   5   0   30.15    3.44   0
  -7   6   0    6.47    3.59   0
  -7  10  -1   99.58    7.56   0
  -7  11  -1   -2.31    6.17   0
  -7  13  -2    4.56    7.52   0
  -6 -10  -5   -1.30    2.93   0
  -6  -9  -4    6.26    1.92   0
  -6   0   0  406.88    3.09   0
  -6   8   0    3.16    3.80   0
  -6  12  -1    1.80    5.78   0
  -6  14  -2   33.67    7.95   0
  -5  -1   0    7.83    1.37   0
  -5   9   0   87.54    5.31   0
  -4 -12  -6   20.15    4.55   0
  -4 -11  -5    7.41    3.32   0
  -4 -10  -4   29.68    2.81   0
  -4  -5  -1   35.04    0.69   0
  -4  10   0  182.29    4.92   0
  -4  13  -1   25.11    5.71   0
  -4  15  -2    4.10    8.82   0
  -3 -13  -7   40.00    6.90   0
  -3  -9  -3   98.29    2.98   0
  -3  10   0   47.74    3.76   0
  -3  13  -1   47.12    6.64   0
  -3  15  -2  148.11    9.24   0
  -3  17  -3   34.88    8.77   0
  -2  -9  -3    2.08    1.82   0
  -2  10   0   55.96    3.61   0
  -2  13  -1    9.82    5.20   0
  -2  15  -2    8.31    7.30   0
  -2  17  -3   34.95    9.64   0
  -1 -14  -8  185.66    9.64   0
  -1  -9  -3   -1.40    2.98   0
  -1   9   0  304.96    4.61   0
  -1  13  -1    2.08    3.67   0
  -1  15  -2    4.96    7.24   0
  -1  17  -3    5.94    7.38   0
   0 -14  -8    6.83    9.55   0
   0   8   0   25.61    2.08   0
   0  12  -1   23.18    4.59   0
   0  15  -2   41.52    5.08   0
   1 -14  -8   -2.90    8.33   0
   1 -13  -7   24.32    5.72   0
   1 -10  -4   20.26    4.65   0
   1   3   0  928.79    2.28   0
   1   4   0   90.10    1.35   0
   1   5   0  734.17    3.14   0
   1  14  -2   25.82    5.45   0
   1  16  -3    1.30    6.71   0
   2 -13  -7   -5.25    7.76   0
   2 -12  -6    5.75    7.07   0
   2  -2  -1  902.41    3.15   0
   2  10  -1  352.53    4.04   0
   3 -14  -9    2.53   10.16   0
   3  -7  -3   -1.03    3.24   0
   3   0  -1 1176.93    3.13   0
   3   8  -1  410.95    2.95   0
   3  12  -2   50.82    3.43   0
   4 -13  -8   39.61    9.90   0
   4 -12  -7    4.19    8.21   0
   4 -11  -6   -5.51    6.66   0
   4  -8  -4  192.90    5.14   0
   5 -13  -9    9.79    8.42   0
   5 -12  -8   24.03    6.75   0
   5 -10  -6   -4.38    4.45   0
   5  -4  -3   47.79    2.37   0
   5  12  -3   96.15    3.43   0
   6  -9  -6  101.49    5.13   0
   6  -5  -4    0.86    2.67   0
   6  -2  -3   20.92    2.88   0
   6  13  -4    3.19    3.22   0
   7  -9  -7   44.96    5.59   0
   7  -8  -6  271.65    6.86   0
   7  -6  -5   55.23    5.33   0
   7  -3  -4   27.15    2.68   0
   7   3  -3   55.21    1.73   0
   7   4  -3  660.82    2.82   0
   7   5  -3   16.96    1.07   0
   8  -8  -7   13.40    7.79   0
   8  -6  -6   71.39    4.44   0
   8   1  -4   80.09    2.42   0
   9  -9  -9   31.34    8.09   0
   9  -8  -8   18.07    8.65   0
   9  -6  -7    1.98    5.64   0
   9  -4  -6    5.01    5.21   0
   9   0  -5    3.19    3.43   0
  10  -6  -8    6.83    8.20   0
  10  -4  -7   -1.48    6.53   0
  10   0  -6  146.07    5.03   0
  11  -5  -9    0.83    7.18   0
  11  -3  -8   81.45    6.10   0
  11   0  -7   13.16    5.63   0
  11   1  -7  146.18    4.70   0
  11   8  -7   72.15    2.84   0
  12  -2  -9  133.33    7.42   0
  12   2  -8  144.90    6.64   0
  12   3  -8   -9.03    5.55   0
  12   4  -8   10.94    4.73   0
  12   5  -8   -0.45    4.87   0
  12   6  -8    3.36    4.39   0
 -10  -3  -4    8.29    4.35   0
 -10  -1  -3    3.60    4.15   0
 -10   8  -3    0.30    9.36   0
  -9  -1  -2    4.18    3.56   0
  -9   8  -2   -0.13    8.56   0
  -8   7  -1  311.11    7.62   0
  -8  11  -2    7.54    7.73   0
  -7  -2  -1   33.94    2.15   0
  -7   9  -1   -6.84    6.68   0
  -7  12  -2    1.51    8.77   0
  -6 -11  -6   29.31    4.05   0
  -6   1   0 1337.71    5.90   0
  -6   6   0   -4.00    4.20   0
  -6   7   0   -4.19    3.64   0
  -6  11  -1    4.58    5.35   0
  -6  13  -2   80.51    9.51   0
  -5   8   0  150.35    4.23   0
  -5  12  -1  121.61    6.26   0
  -5  14  -2  130.67    7.97   0
  -4  -9  -3   93.60    2.87   0
  -4   9   0  153.73    4.26   0
  -4  12  -1  181.48    7.16   0
  -4  14  -2   70.27    8.12   0
  -4  16  -3   65.09   10.92   0
  -3   9   0  141.19    3.77   0
  -3  16  -3   -5.22    9.68   0
  -2   9   0  488.49    4.79   0
  -1 -12  -5   74.23    5.29   0
  -1  -5  -1  388.60    2.49   0
  -1   8   0   46.97    3.08   0
  -1  12  -1   77.49    5.45   0
   0  -9  -3   27.52    2.32   0
   0  -7  -2   11.59    1.95   0
   0  14  -2    4.59    5.87   0
   0  16  -3   -3.86    8.30   0
   1  11  -1  670.99    5.61   0
   2 -14  -8    0.19    7.17   0
   2 -11  -5   -1.20    3.82   0
   2  -8  -3    7.43    2.63   0
   2  13  -2    0.98    3.10   0
   2  15  -3   -3.16    6.22   0
   2  17  -4   10.77    6.41   0
   3 -13  -7   15.21    7.78   0
   3 -12  -6   93.36    7.66   0
   3  -9  -4  160.10    4.08   0
   4 -14  -9    5.73    8.91   0
   4 -10  -5    4.00    6.08   0
   4  -6  -3  729.66    5.20   0
   4  -3  -2  172.61    2.59   0
   4  10  -2    0.56    2.36   0
   5  -9  -5   45.47    4.41   0
   5  -7  -4   49.51    3.53   0
   5  16  -5    3.88    6.75   0
   6 -13  -9   62.99   11.68   0
   6 -12  -8  232.54   10.74   0
   6 -11  -7  103.08    9.01   0
   6  -8  -5  229.41    6.56   0
   6  15  -5   -5.01    4.93   0
   7 -12  -9   56.91   10.77   0
   7 -11  -8   46.95    7.22   0
   7 -10  -7   60.73    8.33   0
   7   2  -3  282.49    2.63   0
   8 -11  -9   12.22   10.24   0
   8 -10  -8   83.56   10.37   0
   8  -4  -5  590.68    6.08   0
   8   0  -4  619.30    4.63   0
   9 -10  -9   45.96   10.52   0
   9  -7  -7   48.58    7.69   0
   9  -1  -5  381.10    5.35   0
  10  -8  -9   -4.11    7.90   0
  10  -1  -6   -1.37    3.93   0
  11  -6  -9   14.86    7.64   0
  11  -4  -8   32.15    7.52   0
  11  -1  -7  141.57    6.56   0
  12  -3  -9   -0.90    7.05   0
  12   0  -8  170.94    7.36   0
  12   1  -8    7.50    4.56   0
 -10   1  -3    4.39    5.25   0
 -10   5  -3    9.01    7.31   0
 -10   6  -3    8.51    8.93   0
 -10   7  -3   45.27    7.48   0
  -9  -5  -4   22.31    2.63   0
  -9   6  -2    7.01    7.20   0
  -9   7  -2   61.77    6.23   0
  -9  10  -3   29.61    8.33   0
  -8  -3  -2   -2.45    2.21   0
  -8   1  -1   28.06    2.83   0
  -8   2  -1  112.55    4.71   0
  -8   3  -1   47.52    4.41   0
  -8   4  -1    2.39    4.85   0
  -8   5  -1  130.77    4.40   0
  -8   6  -1    0.99    3.78   0
  -8   9  -2    6.18    7.36   0
  -8  10  -2  185.36    7.82   0
  -8  12  -3   11.70    8.39   0
  -7   8  -1   77.64    6.30   0
  -7  11  -2   29.03    8.62   0
  -7  13  -3    0.50   10.22   0
  -6   2   0  176.27    2.84   0
  -6   3   0   49.18    2.51   0
  -6   4   0   14.79    2.50   0
  -6   5   0  135.48    3.33   0
  -6  10  -1   -3.51    4.41   0
  -6  12  -2    8.43    9.01   0
  -6  14  -3   -0.74   10.11   0
  -5 -11  -5    6.64    3.42   0
  -5 -10  -4    4.74    2.70   0
  -5   6   0   10.97    3.43   0
  -5   7   0  337.05    4.76   0
  -5  11  -1  107.87    5.25   0
  -5  13  -2   27.77    8.89   0
  -5  15  -3    7.37    8.38   0
  -4   8   0   34.58    3.28   0
  -4  11  -1   11.15    5.37   0
  -3 -12  -5  144.12    4.65   0
  -3   8   0  522.01    5.59   0
  -3  12  -1   51.82    4.45   0
  -3  14  -2   32.34    5.92   0
  -2 -13  -6   97.12    5.87   0
  -2 -12  -5   36.78    3.85   0
  -2 -11  -4    6.90    3.61   0
  -2   8   0  335.56    3.97   0
  -2  12  -1    5.29    4.24   0
  -2  14  -2   10.20    7.18   0
  -2  16  -3   46.36    7.81   0
  -2  17  -4   -0.52   10.28   0
  -1 -14  -7   12.03    7.86   0
  -1 -13  -6   34.69    4.82   0
  -1 -11  -4   88.86    4.56   0
  -1  14  -2    5.13    6.55   0
  -1  16  -3   -9.39    6.65   0
   0 -14  -7   15.12    8.04   0
   0 -13  -6    2.60    4.90   0
   0 -12  -5    8.58    4.01   0
   0 -11  -4   73.91    5.14   0
   0   6   0 2494.15    6.93   0
   0  11  -1   12.29    4.03   0
   0  17  -4    0.12   10.14   0
   1 -14  -7   16.05    8.89   0
   1 -13  -6    0.01    6.21   0
   1 -12  -5   65.38    5.47   0
   1  -9  -3    8.88    3.56   0
   1  -7  -2   27.94    2.86   0
   1  -4  -1  956.05    4.01   0
   1  13  -2  247.80    5.81   0
   1  17  -4    0.21    6.86   0
   2 -10  -4   17.17    3.65   0
   2  -6  -2   30.72    2.16   0
   2   9  -1  290.40    3.48   0
   3 -14  -8   29.50    7.72   0
   3 -11  -5   28.71    4.27   0
   3  -5  -2    1.55    2.06   0
   3   7  -1  146.63    1.85   0
   3  14  -3    5.14    4.52   0
   3  16  -4    7.67    5.40   0
   4 -13  -7   92.16    8.17   0
   4  13  -3   39.34    3.34   0
   4  15  -4   31.58    5.85   0
   5 -13  -8   59.26    8.12   0
   5 -12  -7   48.00    6.60   0
   5 -11  -6    8.67    6.90   0
   5  -5  -3  184.78    3.24   0
   5  -1  -2   94.20    2.36   0
   5   7  -2  220.23    1.55   0
   5  14  -4   -2.35    3.74   0
   6 -10  -6   48.23    5.45   0
   6  -6  -4    8.77    3.29   0
   6  -3  -3    3.43    2.18   0
   7  -9  -6    2.15    6.93   0
   7  -7  -5  112.00    6.39   0
   7  -4  -4  482.08    4.83   0
   7   1  -3  486.28    3.61   0
   7  13  -5    1.09    3.55   0
   7  15  -6    5.67    4.94   0
   8  -9  -7   68.98    6.50   0
   8  -7  -6   47.10    4.54   0
   8  -5  -5  144.58    6.26   0
   8  -1  -4   75.86    3.44   0
   8  11  -5   50.34    2.22   0
   9  -9  -8   25.51    7.28   0
   9  -5  -6   18.49    4.54   0
   9  -2  -5   27.32    4.40   0
  10  -9  -9   38.33   11.84   0
  10  -7  -8    2.04    7.02   0
  10  -5  -7   99.45    5.65   0
  10  -2  -6  292.10    5.61   0
  11  -7  -9   10.34   11.13   0
  11  -5  -8    8.86    9.42   0
  11  -2  -7    5.54    6.26   0
  12  -4  -9   96.22    7.72   0
  12  -1  -8    7.82    7.14   0
 -10  -2  -4   -0.05    4.47   0
 -10   2  -3    3.03    4.78   0
 -10   3  -3   14.97    6.14   0
 -10   4  -3    0.82    5.67   0
  -9  -3  -3    6.99    2.74   0
  -9   1  -2   -4.37    4.17   0
  -9   2  -2    8.17    5.12   0
  -9   3  -2   75.14    5.98   0
  -9   4  -2   21.18    5.44   0
  -9   5  -2  108.44    5.29   0
  -9   8  -3   20.50    8.42   0
  -9   9  -3   20.90    7.93   0
  -8   8  -2  303.68    8.90   0
  -8  11  -3   10.29    8.02   0
  -7  -1  -1   48.63    2.38   0
  -7   7  -1   17.76    4.05   0
  -7  10  -2   19.79    7.90   0
  -7  12  -3   38.20   10.47   0
  -6  -8  -3   40.99    1.30   0
  -6   9  -1  224.61    6.01   0
  -6  13  -3    4.21    9.42   0
  -5 -12  -6    0.74    4.51   0
  -5  -7  -2  316.03    1.81   0
  -5   1   0    8.17    2.28   0
  -5   5   0   85.27    3.49   0
  -5  10  -1  115.01    4.87   0
  -5  12  -2   66.74    7.45   0
  -5  14  -3   17.01   10.73   0
  -4  -1   0   -1.35    1.09   0
  -4   6   0    6.55    3.05   0
  -4   7   0  811.80    6.00   0
  -4  13  -2    6.29    6.02   0
  -4  15  -3    6.58    7.73   0
  -3 -13  -6   -1.67    5.09   0
  -3 -11  -4   44.08    3.47   0
  -3   7   0   92.01    3.65   0
  -3  11  -1   54.30    4.30   0
  -3  15  -3   63.98    9.49   0
  -2 -14  -7    0.20    5.73   0
  -2  -8  -2    2.23    2.20   0
  -2   7   0  194.52    3.84   0
  -2  11  -1    3.50    4.87   0
  -2  15  -3   14.01    7.82   0
  -1  -8  -2  858.34    4.86   0
  -1   7   0    4.62    1.93   0
  -1  11  -1  275.72    4.97   0
  -1  17  -4   61.04    8.51   0
   0  -5  -1 1235.42    4.26   0
   0  13  -2   70.03    5.32   0
   0  15  -3   79.00    7.68   0
   1 -11  -4  157.72    5.93   0
   1  10  -1    3.39    2.16   0
   1  15  -3   24.93    4.88   0
   2 -15  -8   -1.02    9.20   0
   2 -14  -7   28.70    6.97   0
   2 -13  -6   91.58    5.43   0
   2 -12  -5   -1.15    5.44   0
   2  -3  -1 2705.97    5.90   0
   2  12  -2  163.55    4.86   0
   2  16  -4   10.15    7.83   0
   3 -10  -4   -0.65    4.68   0
   3  -8  -3   18.75    2.70   0
   3  -1  -1  918.14    3.17   0
   3  11  -2  262.23    4.10   0
   3  17  -5    1.39    7.52   0
   4 -14  -8    3.72    7.92   0
   4 -12  -6   83.00    6.24   0
   4 -11  -5   43.02    5.90   0
   4  -9  -4  206.90    4.75   0
   4  -7  -3  854.38    5.96   0
   4  -4  -2   85.28    2.42   0
   5 -10  -5   47.28    5.86   0
   5  -8  -4   -1.81    3.72   0
   5  11  -3  157.41    3.23   0
   6 -13  -8   64.74   11.14   0
   6 -12  -7    8.55    8.86   0
   6  -9  -5   15.93    5.86   0
   6  -7  -4  597.03    7.11   0
   6  -4  -3   81.53    3.59   0
   6   9  -3   87.94    2.03   0
   7 -12  -8   -1.48    7.69   0
   7 -11  -7   32.81    8.79   0
   7  -5  -4   53.68    4.89   0
   7   0  -3  461.75    3.81   0
   8 -12  -9    4.41    9.45   0
   8 -11  -8   78.08    8.05   0
   8  -8  -6   -3.65    7.32   0
   8  -2  -4 1364.49    7.65   0
   9 -11  -9  108.92   13.71   0
   9  -8  -7   25.88    6.28   0
   9  -6  -6   -1.08    6.33   0
   9  -3  -5  300.63    6.13   0
  10  -8  -8   -2.45    8.83   0
  10  -6  -7    8.02    6.96   0
  10  -3  -6   25.91    4.48   0
  11  -6  -8   74.34    9.59   0
  11  -3  -7   41.97    7.16   0
  12  -5  -9   28.99    7.93   0
  12  -2  -8  129.32    7.84   0
 -10  -1  -4  147.07    6.24   0
 -10   6  -4    3.49    6.87   0
 -10   6  -4   -6.64    4.83   0
  -9   7  -3   21.19    8.61   0
  -9   9  -4   12.73    9.88   0
  -8  -5  -3   -0.32    1.73   0
  -8  -2  -2  203.43    3.66   0
  -8   7  -2   43.79    6.53   0
  -8  10  -3   -1.03    7.61   0
  -7   5  -1  102.78    5.22   0
  -7   6  -1    6.78    3.86   0
  -7   9  -2   26.40    7.88   0
  -7  11  -3    7.05    8.48   0
  -6  -3  -1   67.77    1.29   0
  -6   8  -1   -1.04    4.23   0
  -6  11  -2   70.30    6.15   0
  -6  14  -4   -2.28   10.49   0
  -5   2   0  788.32    4.42   0
  -5   3   0  179.45    2.91   0
  -5   4   0   31.91    2.40   0
  -5   9  -1   -1.70    3.92   0
  -5  15  -4   11.96    9.05   0
  -4 -13  -6    7.10    5.31   0
  -4 -12  -5    8.27    3.88   0
  -4   5   0  398.05    4.57   0
  -4  10  -1   61.82    4.27   0
  -4  12  -2  206.68    8.10   0
  -4  14  -3   68.70    8.46   0
  -3  -8  -2   33.68    1.69   0
  -3   6   0  824.86    5.68   0
  -3  10  -1  240.78    5.98   0
  -3  13  -2   94.10    6.08   0
  -3  16  -4    3.90    8.24   0
  -2 -10  -3  378.97    3.99   0
  -2   6   0  754.04    5.10   0
  -2  13  -2    1.06    4.19   0
  -2  16  -4    5.26   10.39   0
  -1 -10  -3  296.74    3.86   0
  -1   6   0   33.09    2.03   0
  -1  13  -2   38.59    4.24   0
  -1  15  -3   33.02    5.84   0
  -1  16  -4    9.33    8.39   0
   0 -14  -6   16.95    6.50   0
   0 -10  -3  117.08    4.01   0
   0  -8  -2   40.20    2.17   0
   0  10  -1  361.72    4.24   0
   0  16  -4   44.05    9.58   0
   1   9  -1   10.21    2.77   0
   1  12  -2   -3.83    4.39   0
   1  16  -4  111.38    7.33   0
   2 -11  -4   72.06    5.90   0
   2  -9  -3   57.03    2.92   0
   2  -7  -2    3.38    3.03   0
   2   8  -1  270.98    3.07   0
   2  14  -3   59.97    4.44   0
   2  17  -5   43.42    8.32   0
   3 -15  -8   14.46    9.77   0
   3 -14  -7    6.76    6.79   0
   3 -13  -6    1.85    5.91   0
   3 -12  -5   15.33    6.04   0
   3  -6  -2  983.26    5.88   0
   3   6  -1  307.87    1.98   0
   3  13  -3   52.14    4.76   0
   3  15  -4  132.55    6.86   0
   4   9  -2   77.10    2.21   0
   4  12  -3  106.62    4.04   0
   4  16  -5   93.54    6.08   0
   5 -14  -8   54.27    8.72   0
   5 -13  -7  194.42    7.73   0
   5 -12  -6   75.59    8.02   0
   5  -6  -3   13.84    2.89   0
   5  -2  -2  188.43    2.61   0
   5  15  -5   22.62    5.77   0
   6 -11  -6  137.31    6.72   0
   6  12  -4    6.08    3.05   0
   6  14  -5    0.81    4.38   0
   7 -10  -6   62.76    7.65   0
   7  -8  -5  365.63    6.29   0
   7  -1  -3  481.28    4.20   0
   7  10  -4   61.76    1.93   0
   8 -10  -7   24.48    6.79   0
   8  -6  -5   55.37    4.08   0
   8  -3  -4  103.77    4.55   0
   8  13  -6   51.96    3.82   0
   9 -10  -8   18.50    7.81   0
   9  -9  -7   37.98    8.10   0
   9  -7  -6    0.44    6.44   0
   9  -4  -5    5.26    4.96   0
  10  -9  -8   80.33    9.90   0
  10  -7  -7   53.84    8.52   0
  10  -4  -6   -2.56    5.76   0
  11  -4  -7   30.21    7.71   0
  12  -3  -8    3.59    6.23   0
 -10   0  -4   26.51    6.04   0
 -10   1  -4  147.22    7.51   0
 -10   2  -4   -4.01    7.25   0
 -10   3  -4   11.17    8.00   0
 -10   4  -4   13.80    7.76   0
 -10   5  -4   -3.78    7.05   0
  -9  -6  -5    5.50    2.79   0
  -9  -2  -3   -0.41    3.23   0
  -9   5  -3   -1.87    6.37   0
  -9   6  -3   11.71    5.70   0
  -9   8  -4   -9.97   10.62   0
  -8   5  -2   62.62    5.81   0
  -8   6  -2   70.64    5.63   0
  -8   9  -3   11.21    6.50   0
  -8  11  -4   32.69    8.88   0
  -7   0  -1  154.42    2.72   0
  -7   1  -1   47.46    3.28   0
  -7   2  -1   32.80    3.61   0
  -7   3  -1   75.42    4.18   0
  -7   4  -1   83.10    3.81   0
  -7   8  -2    4.33    6.42   0
  -7  12  -4   14.69   11.61   0
  -6   7  -1   22.04    3.94   0
  -6  10  -2   -1.43    5.36   0
  -6  12  -3   16.97    6.76   0
  -6  13  -4    9.29   10.51   0
  -5  -9  -3   55.28    1.99   0
  -5   8  -1   10.35    4.97   0
  -5  11  -2   19.51    5.45   0
  -5  13  -3    9.02    6.72   0
  -5  14  -4   70.35   11.94   0
  -4 -11  -4   73.09    3.49   0
  -4   0   0   68.73    1.62   0
  -4   3   0 1377.34    5.86   0
  -4   4   0  281.06    3.27   0
  -4   9  -1   -0.30    4.55   0
  -4  15  -4   33.03    8.61   0
  -3 -10  -3    8.25    2.34   0
  -3   5   0  257.57    3.81   0
  -3  12  -2   15.08    5.56   0
  -3  14  -3   -5.93    6.21   0
  -2 -14  -6   56.86    6.49   0
  -2 -13  -5    9.69    5.27   0
  -2  -6  -1   -0.03    1.41   0
  -2   5   0  215.53    3.11   0
  -2  10  -1   15.74    3.40   0
  -2  14  -3    5.41    7.48   0
  -1 -15  -7    2.65    8.30   0
  -1 -14  -6   62.43    5.37   0
  -1 -13  -5   18.97    4.06   0
  -1 -12  -4   62.12    4.67   0
  -1  -6  -1  332.86    2.69   0
  -1   5   0  728.07    4.05   0
  -1  10  -1  396.47    4.57   0
  -1  14  -3    5.14    6.40   0
   0 -15  -7    6.20    8.03   0
   0 -13  -5   36.76    4.70   0
   0 -12  -4    6.47    4.58   0
   0   4   0  348.34    2.12   0
   0  12  -2  216.75    6.23   0
   0  14  -3   18.76    6.71   0
   0  17  -5    1.70    7.75   0
   1 -15  -7    5.88    8.16   0
   1 -14  -6   45.00    5.73   0
   1 -13  -5    6.98    4.57   0
   1 -10  -3  139.30    3.52   0
   1  -8  -2    4.12    2.90   0
   1  -5  -1   61.70    2.36   0
   1  14  -3   28.10    4.77   0
   1  17  -5    4.73    7.31   0
   2 -15  -7    6.70    9.64   0
   2 -14  -6    2.50    7.85   0
   2  -4  -1  327.21    3.19   0
   2  11  -2    2.63    3.54   0
   2  15  -4   -1.24    6.63   0
   3 -11  -4   28.74    6.03   0
   3  -9  -3   75.96    4.53   0
   3  -2  -1   36.06    1.45   0
   3  10  -2   37.61    3.01   0
   3  16  -5   -2.31    7.81   0
   4 -15  -8    2.93    8.63   0
   4 -14  -7   63.84    7.73   0
   4 -13  -6   15.52    6.10   0
   4 -10  -4  215.11    5.07   0
   4  -8  -3    9.70    2.76   0
   4  -5  -2  330.70    3.57   0
   4  14  -4   49.25    3.92   0
   5 -11  -5  393.22    7.32   0
   5  -9  -4    5.16    3.82   0
   5  -7  -3  194.42    4.58   0
   5  -3  -2   32.13    2.72   0
   5  13  -4   59.13    3.73   0
   6 -14  -8   71.80   10.45   0
   6 -13  -7   39.30   10.70   0
   6 -10  -5  215.83    6.58   0
   6  -8  -4   38.14    5.55   0
   6  -5  -3  804.33    6.18   0
   7 -13  -8    2.25    8.53   0
   7 -12  -7   11.09    8.73   0
   7  -6  -4  965.32    7.45   0
   7  -2  -3  287.64    3.88   0
   8 -12  -8   58.32    8.59   0
   8 -11  -7   59.65   10.30   0
   8  -9  -6   88.69    6.32   0
   8  -7  -5    3.46    5.02   0
   8  -4  -4   -1.31    4.45   0
   9 -11  -8   -5.21   11.13   0
   9  11  -6   -0.37    2.16   0
  10  -5  -6    6.08    6.38   0
  10   1  -5   11.25    3.66   0
  10   2  -5    0.80    3.35   0
  10   3  -5   75.06    3.28   0
  11  -7  -8   49.56    7.85   0
  11  -5  -7   26.77    8.01   0
  11   1  -6    4.43    4.08   0
  11   2  -6   37.96    3.74   0
  11   3  -6  105.64    4.20   0
  11   4  -6   47.82    3.72   0
  12  -4  -8   20.40    6.81   0
  12   1  -7   15.99    5.96   0
  12   2  -7   39.62    5.53   0
  12   3  -7   24.40    4.63   0
 -10  -2  -5    1.43    4.80   0
  -9  -4  -4   21.39    3.55   0
  -9  -1  -3   28.18    3.64   0
  -9   0  -3   16.35    4.51   0
  -9   1  -3   26.61    4.43   0
  -9   2  -3   -4.78    4.78   0
  -9   3  -3   18.08    6.02   0
  -9   4  -3    2.93    5.91   0
  -9   7  -4   -3.32    9.78   0
  -8  -1  -2   79.38    3.11   0
  -8   0  -2   21.11    3.15   0
  -8   3  -2    3.51    4.40   0
  -8   4  -2    6.83    3.81   0
  -8   8  -3  148.65    7.17   0
  -8  10  -4   68.23    8.67   0
  -7  -4  -2    6.35    1.58   0
  -7   7  -2   97.13    6.34   0
  -7  10  -3   14.06    6.19   0
  -7  11  -4    7.14    8.96   0
  -6   5  -1  101.05    4.45   0
  -6   6  -1   54.96    3.98   0
  -6   9  -2   58.03    4.90   0
  -6  11  -3   -3.10    7.77   0
  -5   7  -1   55.43    4.37   0
  -5  10  -2    3.46    5.96   0
  -5  12  -3    4.36    7.74   0
  -4  -8  -2  113.73    1.88   0
  -4   1   0    1.93    1.37   0
  -4   2   0  143.97    2.36   0
  -4   8  -1    5.48    4.45   0
  -4  11  -2  132.25    5.54   0
  -4  13  -3   75.08    6.65   0
  -4  14  -4   18.20   11.05   0
  -3 -14  -6   42.36    5.61   0
  -3 -13  -5   58.70    5.33   0
  -3  -6  -1   54.96    1.33   0
  -3  -1   0  311.50    1.51   0
  -3   4   0 1339.35    5.48   0
  -3   9  -1  358.55    5.14   0
  -3  13  -3  141.32    7.87   0
  -3  15  -4   72.53    8.11   0
  -2 -12  -4  114.63    3.80   0
  -2   9  -1  338.95    5.26   0
  -2  12  -2   75.29    4.63   0
  -2  15  -4    3.17    8.67   0
  -2  16  -5   63.91   10.58   0
  -1  -9  -2  136.07    3.13   0
  -1   4   0   91.90    2.09   0
  -1   9  -1  168.31    4.35   0
  -1  12  -2    8.82    4.20   0
  -1  15  -4    0.78    7.45   0
   0  -6  -1   15.06    2.28   0
   0   9  -1    4.96    2.41   0
   0  15  -4   19.75    6.80   0
   1 -12  -4    4.01    3.55   0
   1  15  -4    1.79    7.09   0
   2 -13  -5   45.58    5.15   0
   2 -10  -3   13.32    3.46   0
   2  13  -3    9.21    4.22   0
   2  16  -5   14.10    8.00   0
   3 -15  -7    2.44    7.54   0
   3 -14  -6   90.46    6.42   0
   3 -13  -5  157.87    7.42   0
   3  -7  -2  219.86    3.97   0
   4 -12  -5   67.54    5.34   0
   4  15  -5    5.31    5.54   0
   5 -14  -7   91.20    7.73   0
   5 -13  -6  230.98    9.76   0
   5  16  -6   11.35    5.34   0
   6 -12  -6  115.11    6.96   0
   6  15  -6    9.29    6.31   0
   7 -11  -6    2.82    6.05   0
   7  -9  -5   86.71    5.08   0
   7  -7  -4  255.60    6.47   0
   7  -3  -3   51.11    3.47   0
   7  14  -6    4.46    4.68   0
   8 -13  -8    9.02   11.33   0
   8 -10  -6   -0.40    8.26   0
   8  -8  -5  136.35    6.41   0
   9 -10  -7  113.78    7.78   0
   9  -8  -6   30.77    5.43   0
   9  -5  -5    7.42    4.00   0
   9   1  -4   23.51    3.31   0
   9   2  -4   12.51    2.93   0
  10 -10  -8    2.99    8.82   0
  10  -8  -7   42.49    7.11   0
  10  -6  -6   -4.41    7.55   0
  10  -1  -5    8.56    4.46   0
  10   4  -5   22.98    2.55   0
  10  11  -7    1.08    2.12   0
  11  -8  -8    9.03    8.17   0
  11  -6  -7   -8.03    8.38   0
  11  -2  -6   42.75    5.79   0
  11  -1  -6   10.39    3.86   0
  11   5  -6   92.93    3.30   0
  12  -5  -8    3.23    7.20   0
  12  -2  -7   43.45    6.84   0
  12  -1  -7    9.48    6.96   0
  12   4  -7   75.03    4.31   0
  13   1  -8    7.39    7.13   0
 -10  -1  -5   11.26    6.23   0
 -10   1  -5    1.51    6.51   0
 -10   2  -5    3.42    7.14   0
  -9   6  -4   58.78    8.22   0
  -8   1  -2   83.08    3.38   0
  -8   2  -2  203.79    4.43   0
  -8   6  -3   42.90    6.29   0
  -8   7  -3    6.08    5.37   0
  -8   9  -4   12.16    7.47   0
  -7   6  -2  184.15    6.42   0
  -7   9  -3  243.34    7.10   0
  -6 -11  -5   -0.08    2.57   0
  -6  -2  -1  235.46    2.31   0
  -6   4  -1  146.49    4.12   0
  -6   8  -2   65.45    6.14   0
  -6  10  -3    9.95    7.42   0
  -6  12  -4   14.25    8.14   0
  -6  13  -5   15.95   10.72   0
  -5 -13  -6   10.33    4.74   0
  -5 -12  -5   41.91    3.95   0
  -5  -4  -1   66.43    0.85   0
  -5   6  -1   22.24    3.91   0
  -5  13  -4  -13.37    7.20   0
  -5  14  -5   14.21   10.63   0
  -4 -10  -3    8.16    2.36   0
  -4  10  -2   84.54    6.63   0
  -4  12  -3  117.29    8.55   0
  -4  15  -5   26.01    9.30   0
  -3 -12  -4   13.36    3.92   0
  -3   2   0 1026.91    4.20   0
  -3   3   0 1891.46    5.88   0
  -3   8  -1  141.61    4.50   0
  -3  11  -2    5.12    4.15   0
  -3  14  -4   13.23    9.01   0
  -2 -11  -3   40.05    3.82   0
  -2  -9  -2 1590.73    6.21   0
  -2   4   0 1307.45    4.92   0
  -2  11  -2   18.04    5.45   0
  -2  13  -3   12.85    6.51   0
  -1 -11  -3   72.00    3.18   0
  -1  13  -3  118.42    6.79   0
  -1  16  -5   -3.31    7.63   0
   0 -15  -6    6.23    7.81   0
   0 -14  -5   -2.46    6.58   0
   0 -11  -3   25.47    3.04   0
   0  -9  -2  530.99    4.32   0
   0   2   0 9535.73    6.93   0
   0  11  -2  116.07    4.99   0
   0  13  -3   10.64    5.43   0
   0  16  -5   16.75    8.88   0
   1 -15  -6   14.66    8.29   0
   1 -14  -5   83.58    6.58   0
   1 -11  -3  244.91    5.46   0
   1   8  -1  304.91    3.12   0
   1  11  -2    1.35    2.63   0
   1  13  -3   77.01    4.24   0
   1  16  -5    3.31    6.41   0
   2 -12  -4   59.75    4.21   0
   2  -8  -2   25.31    2.36   0
   2  -5  -1 1926.73    6.39   0
   2   7  -1  718.69    3.58   0
   3 -10  -3   49.73    5.24   0
   3  -3  -1   25.92    1.58   0
   3  12  -3   12.64    3.76   0
   3  14  -4   11.11    3.96   0
   4 -15  -7  137.66    8.68   0
   4 -14  -6   11.58    6.51   0
   4 -11  -4   16.42    4.29   0
   4  -9  -3   95.42    3.99   0
   4  -6  -2   10.00    2.26   0
   4  11  -3   30.11    3.17   0
   4  16  -6   -2.24    7.32   0
   5 -12  -5   34.46    5.86   0
   5 -10  -4  145.24    5.57   0
   5  -8  -3  173.56    5.23   0
   5  -4  -2 1588.61    6.64   0
   5  10  -3  305.20    3.53   0
   5  14  -5   10.85    5.17   0
   6 -14  -7   75.16   11.43   0
   6 -11  -5   26.23    5.51   0
   6  -9  -4 1059.86    8.90   0
   6  -6  -3  119.05    3.60   0
   6  -1  -2   17.72    2.21   0
   6   0  -2   84.96    2.27   0
   6   1  -2   22.10    1.23   0
   6   2  -2   35.43    1.34   0
   7 -13  -7   31.04    8.24   0
   7 -10  -5   81.43    7.65   0
   7  -4  -3  665.67    5.99   0
   7  12  -5   -1.09    2.91   0
   8 -12  -7   56.68    7.95   0
   8  -5  -4   54.71    3.84   0
   9 -12  -8   17.37    9.56   0
   9 -11  -7   13.80    9.62   0
   9  -9  -6   -0.09    8.10   0
   9  -6  -5    3.58    4.62   0
   9  -1  -4   22.07    4.13   0
   9   3  -4   56.29    2.43   0
  10  -9  -7   16.49    9.02   0
  10  -7  -6    4.90    7.08   0
  10  -3  -5   70.83    5.62   0
  10  -2  -5    4.90    3.54   0
  10   5  -5    4.86    2.20   0
  11  -7  -7   12.96    9.31   0
  11  -3  -6  116.66    6.49   0
  12  -6  -8   -2.03    7.57   0
  12  -3  -7   27.32    7.83   0
  12   5  -7   11.64    3.54   0
  13  -1  -8    2.86    6.04   0
  -9  -3  -4    2.83    3.70   0
  -9   4  -4   23.91    7.79   0
  -9   5  -4   32.69    6.06   0
  -9   7  -5    1.04    7.45   0
  -8  -4  -3   68.52    2.67   0
  -8   5  -3    2.93    6.23   0
  -8   8  -4   15.53    6.57   0
  -8   9  -5    5.37   11.31   0
  -7   5  -2  174.93    5.63   0
  -7   8  -3  105.43    6.15   0
  -7  10  -4   -8.57    7.25   0
  -7  11  -5    1.24   10.52   0
  -6 -10  -4   93.50    2.22   0
  -6  -1  -1  154.22    2.48   0
  -6   2  -1  235.42    3.84   0
  -6   3  -1   69.17    2.75   0
  -6   7  -2   15.73    5.91   0
  -6  11  -4   67.46    9.69   0
  -5 -11  -4   10.12    2.78   0
  -5   5  -1  505.23    5.40   0
  -5   9  -2   71.77    4.84   0
  -5  11  -3   22.78    5.73   0
  -5  12  -4   17.05    8.62   0
  -4 -14  -6   40.86    5.49   0
  -4 -13  -5   63.21    4.40   0
  -4   7  -1   34.16    2.88   0
  -4  13  -4   58.93    6.80   0
  -4  14  -5    2.35   11.50   0
  -3 -11  -3  362.16    4.23   0
  -3  -9  -2   90.49    2.40   0
  -3   1   0  293.19    2.11   0
  -3  10  -2  670.01    7.96   0
  -3  12  -3    3.62    6.95   0
  -3  15  -5    8.74    8.14   0
  -2 -15  -6   -3.89    6.39   0
  -2 -14  -5   64.89    6.12   0
  -2   3   0    5.55    1.42   0
  -2   8  -1   14.24    2.51   0
  -2  14  -4   13.88    6.23   0
  -2  15  -5   41.07   10.48   0
  -1 -15  -6   62.04    6.05   0
  -1 -14  -5   55.10    4.72   0
  -1 -13  -4   -0.12    5.13   0
  -1   3   0  917.79    3.23   0
  -1   8  -1  590.50    5.05   0
  -1  11  -2   92.77    4.16   0
  -1  14  -4    3.99    7.11   0
   0 -13  -4  178.94    6.52   0
   0   8  -1    4.01    2.01   0
   1 -13  -4   23.65    5.88   0
   1  -9  -2  118.98    3.04   0
   1  14  -4   39.51    6.69   0
   2 -15  -6   -1.28    6.81   0
   2 -14  -5    7.96    5.19   0
   2 -11  -3  148.70    5.45   0
   2  10  -2  295.57    3.69   0
   2  12  -3    7.01    4.04   0
   2  14  -4   70.40    4.95   0
   3 -15  -6   -2.39    9.80   0
   3 -12  -4    0.57    4.20   0
   3  -8  -2   -6.16    3.79   0
   3  -4  -1  243.90    3.28   0
   3   5  -1   91.80    1.12   0
   3   9  -2  828.03    4.77   0
   3  15  -5   15.71    6.22   0
   3  16  -6   55.95    8.30   0
   4 -13  -5   25.92    5.48   0
   4  -7  -2   17.54    3.35   0
   4   1  -1   27.57    1.09   0
   4   8  -2   51.88    1.75   0
   4  13  -4    6.15    3.42   0
   5 -15  -7    7.04    8.54   0
   5 -14  -6   -2.40    8.48   0
   5 -11  -4   14.81    5.88   0
   5  -5  -2  163.24    3.05   0
   5  12  -4   98.13    4.09   0
   6 -13  -6    6.35    6.74   0
   6  -7  -3  645.00    6.97   0
   6  -2  -2   43.20    2.82   0
   6   3  -2  320.11    1.75   0
   6  11  -4   59.48    2.83   0
   6  13  -5   -1.24    3.47   0
   7 -12  -6   -7.05    6.75   0
   7  -8  -4  149.14    5.10   0
   7  -5  -3   22.44    4.46   0
   8 -11  -6  135.64    7.57   0
   8  -9  -5   38.22    5.74   0
   8  -6  -4   18.70    3.93   0
   9  -7  -5    8.25    5.10   0
   9  -3  -4   45.62    4.69   0
   9  -2  -4   22.71    3.30   0
   9   4  -4   19.09    1.80   0
  10 -10  -7    2.43   10.94   0
  10  -4  -5   10.77    6.37   0
  11  -8  -7   80.87    9.54   0
  11  -4  -6   50.94    5.29   0
  12  -4  -7   85.64    7.76   0
  -9  -5  -5    8.63    3.81   0
  -9  -2  -4  124.74    4.89   0
  -9  -1  -4   -0.50    4.27   0
  -9   1  -4   -4.06    5.16   0
  -9   2  -4  116.56    7.03   0
  -9   3  -4    1.90    5.19   0
  -9   5  -5    0.22    8.32   0
  -9   6  -5   -0.30    7.31   0
  -8   4  -3   70.06    5.98   0
  -8   7  -4   65.93    6.45   0
  -8   8  -5    0.01    8.99   0
  -7  -3  -2  111.76    2.34   0
  -7   3  -2  106.25    4.50   0
  -7   4  -2   14.24    3.64   0
  -7   7  -3   96.40    6.95   0
  -7   9  -4   40.30    6.18   0
  -7  10  -5   23.51   10.99   0
  -6   1  -1  147.18    2.64   0
  -6   6  -2    6.98    4.90   0
  -6   9  -3   27.77    5.61   0
  -6  12  -5   -7.56    8.67   0
  -5   4  -1   51.47    3.27   0
  -5   8  -2   72.76    4.38   0
  -5  10  -3  130.28    5.81   0
  -5  13  -5   -4.53    8.63   0
  -4 -12  -4   19.50    3.23   0
  -4   6  -1  595.03    5.05   0
  -4   9  -2   -8.19    3.89   0
  -4  11  -3  147.97    5.53   0
  -3   7  -1  127.55    3.09   0
  -3  13  -4  145.06    8.33   0
  -3  14  -5   60.80   11.29   0
  -2 -13  -4    4.64    4.63   0
  -2  -7  -1 2498.98    6.08   0
  -2  -1   0  283.10    1.01   0
  -2   2   0   26.90    1.31   0
  -2  10  -2   51.59    5.08   0
  -2  12  -3   21.35    4.29   0
  -1 -10  -2   66.92    3.08   0
  -1  -7  -1  364.00    2.87   0
  -1   2   0   79.00    1.16   0
  -1  12  -3    0.37    5.74   0
  -1  15  -5   15.34    7.38   0
  -1  16  -6   14.00    8.49   0
   0 -12  -3    1.49    4.36   0
   0 -10  -2   71.65    3.47   0
   0  -7  -1   15.74    1.93   0
   0  14  -4   14.71    5.07   0
   0  15  -5    3.57    8.94   0
   0  16  -6    0.32   10.94   0
   1   7  -1   12.07    2.43   0
   1  10  -2   59.63    3.64   0
   1  12  -3  124.64    5.18   0
   1  15  -5   -2.40    7.96   0
   1  16  -6  -12.06   10.07   0
   2 -13  -4   34.59    4.89   0
   2  -9  -2    4.93    2.66   0
   2  -6  -1   20.89    2.89   0
   2  15  -5   49.91    5.96   0
   2  16  -6   -2.83    9.39   0
   3 -14  -5   -0.01    5.80   0
   3 -11  -3   59.67    5.66   0
   3  13  -4    4.28    5.52   0
   4 -15  -6   28.92    8.84   0
   4 -12  -4  186.22    5.62   0
   4 -10  -3   52.34    4.20   0
   4  -2  -1   28.02    2.07   0
   4  -1  -1   32.61    1.50   0
   4   2  -1   31.10    0.76   0
   4  14  -5  236.38    6.94   0
   5 -13  -5  164.56    7.15   0
   5  -9  -3   43.34    3.96   0
   5  -6  -2  316.92    4.91   0
   5   6  -2  302.77    1.43   0
   5  15  -6  117.63    5.94   0
   6 -15  -7    9.41   10.69   0
   6 -14  -6   43.31    9.45   0
   6 -12  -5   -2.86    5.45   0
   6 -10  -4   31.56    4.61   0
   6  -8  -3   24.26    5.00   0
   6  -3  -2  324.43    4.26   0
   6   8  -3   25.03    1.34   0
   7 -14  -7    3.43    8.77   0
   7 -13  -6    6.53   10.55   0
   7 -11  -5   14.80    5.72   0
   7  -9  -4  207.35    6.97   0
   8 -13  -7    8.09    8.61   0
   8 -12  -6    1.52    9.36   0
   8 -10  -5   24.91    8.05   0
   8  -7  -4   34.20    4.46   0
   8  -2  -3  514.92    5.23   0
   8  -1  -3    9.71    3.34   0
   8   1  -3   13.12    2.56   0
   8   2  -3  514.39    3.59   0
   8  10  -5    6.75    1.92   0
   8  12  -6    3.37    3.43   0
   9 -12  -7   88.44    9.10   0
   9 -10  -6    2.94    6.55   0
   9  -8  -5   13.60    7.27   0
   9  -4  -4   17.33    4.82   0
  10  -8  -6   92.73    6.78   0
  10  -5  -5    8.90    6.10   0
  11  -5  -6   88.28    6.26   0
  11   6  -6    2.96    2.24   0
  12  -5  -7   16.09    6.68   0
  12   6  -7   -1.75    3.14   0
  -9   4  -5   13.98    8.53   0
  -8  -6  -4   -0.09    2.08   0
  -8  -3  -3   13.90    2.79   0
  -8  -2  -3   24.14    3.43   0
  -8   2  -3   23.86    5.07   0
  -8   3  -3   13.10    3.93   0
  -8   6  -4   -3.80    5.50   0
  -7  -2  -2   -0.56    2.27   0
  -7   2  -2   -1.86    3.71   0
  -7   6  -3    6.27    5.46   0
  -7   8  -4   10.61    8.02   0
  -6   8  -3   32.78    4.64   0
  -6  10  -4   84.17    6.91   0
  -6  11  -5    1.19    7.34   0
  -5   3  -1  451.54    4.36   0
  -5   7  -2  314.23    6.29   0
  -5   9  -3   56.45    5.80   0
  -5  11  -4    4.93    6.18   0
  -5  12  -5   52.11   10.11   0
  -5  13  -6   17.62   10.64   0
  -4   5  -1   32.93    3.11   0
  -4   8  -2  114.25    5.16   0
  -4  10  -3    2.85    5.32   0
  -4  12  -4   12.91    5.92   0
  -4  13  -5   44.57    7.61   0
  -4  14  -6   27.20    9.14   0
  -3 -14  -5   95.79    5.42   0
  -3 -13  -4  161.84    4.79   0
  -3   6  -1   50.58    3.42   0
  -3   9  -2   89.30    4.78   0
  -3  11  -3  361.00    6.70   0
  -2 -12  -3   17.92    3.40   0
  -2 -10  -2   61.94    3.11   0
  -2   0   0  327.53    1.53   0
  -2   1   0  268.14    1.66   0
  -2   7  -1 2372.79    8.83   0
  -2  13  -4   -5.23    5.29   0
  -2  14  -5   61.64    9.43   0
  -2  15  -6   -4.77   11.17   0
  -1 -16  -6   10.73    7.29   0
  -1 -15  -5   17.44    6.44   0
  -1 -12  -3    9.32    3.14   0
  -1   7  -1  379.27    4.17   0
  -1  10  -2   56.51    3.57   0
  -1  13  -4    8.43    6.30   0
   0 -16  -6    2.65    7.93   0
   0 -15  -5   14.30    6.80   0
   0   7  -1   17.37    2.42   0
   0  10  -2   60.90    3.06   0
   0  12  -3    2.63    3.70   0
   1 -16  -6   -8.21    7.04   0
   1 -15  -5    2.88    5.73   0
   1 -12  -3  124.47    4.25   0
   1 -10  -2   51.05    2.94   0
   1  -7  -1   10.21    1.92   0
   2 -16  -6    9.56    7.28   0
   2 -15  -5   81.48    8.24   0
   2 -12  -3    4.70    5.41   0
   2   6  -1   23.26    1.21   0
   2  13  -4   26.86    5.48   0
   3 -16  -6   67.52   10.90   0
   3 -13  -4   13.64    5.25   0
   3  -9  -2  835.62    6.86   0
   3  -5  -1   84.54    2.46   0
   3  11  -3   57.34    2.86   0
   4 -14  -5  272.07    7.60   0
   4  -8  -2   63.78    4.44   0
   4  -3  -1  271.13    3.43   0
   4  15  -6   19.51    7.25   0
   5 -15  -6  157.24   10.57   0
   5 -12  -4  120.50    7.91   0
   6 -13  -5   -4.61    8.65   0
   6 -11  -4   62.76    7.25   0
   6  -4  -2  200.57    4.00   0
   6  14  -6   27.14    4.05   0
   6  15  -7   -0.24    6.10   0
   7 -12  -5   -7.66    8.88   0
   7  -6  -3   85.50    4.06   0
   7  13  -6   -1.52    4.43   0
   8  -8  -4   37.78    6.17   0
   8  -3  -3   49.51    4.24   0
   9 -11  -6    5.15    9.47   0
   9  -9  -5  149.13    7.96   0
   9  -5  -4    1.72    4.90   0
  10 -11  -7   -0.13    8.33   0
  10  -9  -6    1.64    6.87   0
  10  -6  -5  107.07    5.55   0
  11  -9  -7    3.23    8.26   0
  11  -7  -6   79.51    8.62   0
  11  -6  -6   -2.04    5.92   0
  12  -7  -7    7.98    9.04   0
  12  -6  -7   -0.68    7.21   0
  12  -1  -6   10.06    5.53   0
  12   0  -6   71.86    5.47   0
  -9  -4  -5    1.75    3.95   0
  -9   2  -5   28.71    6.58   0
  -9   3  -5   29.25    5.77   0
  -8  -1  -3   22.66    3.42   0
  -8   1  -3   22.70    3.00   0
  -8   5  -4   19.59    5.15   0
  -8   7  -5    8.75    6.91   0
  -7  -1  -2    2.64    2.78   0
  -7   1  -2    1.80    2.65   0
  -7   5  -3   22.78    5.59   0
  -7   7  -4  184.00    7.90   0
  -7   9  -5   97.10    8.29   0
  -7  10  -6   91.19    9.50   0
  -6   5  -2   56.96    3.75   0
  -6   7  -3  360.78    7.31   0
  -6   9  -4   -1.83    5.46   0
  -6  10  -5    4.14    8.24   0
  -6  11  -6    9.62   10.34   0
  -5 -10  -3  147.80    2.40   0
  -5   2  -1    6.03    2.72   0
  -5  10  -4    8.63    7.52   0
  -4 -11  -3  154.35    3.03   0
  -4  -9  -2    1.56    1.59   0
  -4  11  -4   79.68    8.13   0
  -3  -7  -1  141.68    1.70   0
  -3  12  -4   10.81    5.62   0
  -3  13  -5   44.52    9.19   0
  -3  14  -6   32.33   10.15   0
  -2 -15  -5   33.26    5.70   0
  -2   9  -2 1554.59    8.52   0
  -2  11  -3   50.45    4.61   0
  -1 -14  -4   -7.08    5.56   0
  -1  -8  -1  591.87    4.16   0
  -1  -2   0   72.15    0.55   0
  -1   1   0 3500.52    4.29   0
  -1  14  -5   46.71    6.27   0
  -1  15  -6   76.22    8.16   0
   0 -14  -4    5.03    4.44   0
   0  -8  -1    5.05    2.59   0
   0  13  -4  147.12    6.25   0
   0  14  -5    2.19    7.85   0
   0  15  -6   12.28    9.21   0
   1 -14  -4   50.31    4.93   0
   1  13  -4   23.37    4.53   0
   1  14  -5   65.97    6.88   0
   2 -14  -4   80.73    6.50   0
   2 -10  -2  318.30    4.69   0
   2  -7  -1  742.50    5.38   0
   2   9  -2    5.70    1.88   0
   2  11  -3  129.76    4.47   0
   2  14  -5    9.41    6.56   0
   3 -15  -5   22.89    6.34   0
   3 -12  -3   11.84    5.86   0
   3  -6  -1  309.68    4.11   0
   3  14  -5    5.07    4.66   0
   3  15  -6   15.92    8.09   0
   4 -16  -6   -3.44    9.88   0
   4 -13  -4    7.55    5.43   0
   4 -11  -3   30.41    4.39   0
   4  -4  -1  440.99    4.14   0
   4  10  -3   57.68    2.82   0
   4  12  -4  170.16    3.97   0
   5 -14  -5   10.13    6.31   0
   5 -10  -3  284.92    6.13   0
   5  -7  -2  233.58    4.16   0
   5   9  -3   37.04    2.13   0
   5  13  -5  134.07    4.31   0
   6 -15  -6   11.55   11.59   0
   6  -9  -3   83.49    4.95   0
   6  -5  -2   24.69    3.46   0
   6  12  -5    4.40    3.14   0
   7 -14  -6    4.88    8.52   0
   7 -10  -4   66.52    5.74   0
   7  -7  -3   59.95    4.18   0
   7   9  -4  220.26    2.34   0
   7  11  -5    4.40    2.93   0
   7  14  -7    4.45    5.23   0
   8 -13  -6   84.63    8.89   0
   8 -11  -5   63.00    6.42   0
   8  -9  -4   10.90    6.78   0
   8  -4  -3  419.75    5.21   0
   8   3  -3   52.70    1.74   0
   9 -12  -6   -5.30   10.04   0
   9  -6  -4  102.54    4.71   0
   9   5  -4    0.34    1.34   0
   9  12  -7   48.70    4.07   0
  10 -10  -6   22.55    9.16   0
  10  -7  -5    8.69    5.37   0
  10   6  -5   98.76    1.68   0
  11  -8  -6   16.50    8.48   0
  11  -3  -5   22.32    5.38   0
  11  -2  -5   11.68    5.21   0
  11  -1  -5   27.80    4.54   0
  11   0  -5   52.82    4.54   0
  11   1  -5   37.32    3.93   0
  12  -3  -6   31.32    7.77   0
  12  -2  -6   61.36    5.20   0
  12   1  -6   11.19    4.66   0
  12   2  -6   70.39    4.57   0
  13  -3  -7    3.03    8.53   0
  13  -2  -7   11.51    8.04   0
  13  -1  -7   42.30    6.76   0
  13   0  -7   66.64    6.52   0
  13   1  -7   31.00    6.37   0
  13   2  -7    6.19    5.37   0
  -9  -3  -5   19.48    4.07   0
  -9  -2  -5   37.73    5.23   0
  -9  -1  -5   14.70    5.77   0
  -9   0  -5  198.02    7.55   0
  -9   1  -5   -3.97    6.17   0
  -9   3  -6   28.93    8.93   0
  -9   4  -6   12.22    6.98   0
  -8   3  -4    5.62    6.05   0
  -8   4  -4    7.58    4.81   0
  -8   6  -5    2.50    6.23   0
  -8   7  -6    2.66    8.00   0
  -7  -6  -3   11.36    1.34   0
  -7   4  -3    2.68    4.97   0
  -7   8  -5   30.85    6.62   0
  -7   9  -6   -8.94    9.66   0
  -6   4  -2    5.73    3.03   0
  -6   8  -4  186.04    8.45   0
  -5 -13  -5    4.38    3.61   0
  -5  -8  -2   74.64    1.34   0
  -5  -3  -1  457.62    2.17   0
  -5   1  -1 1080.98    5.17   0
  -5   6  -2  191.56    4.39   0
  -5   8  -3  170.21    5.48   0
  -5  11  -5    6.61    6.82   0
  -5  12  -6   -1.21    8.60   0
  -4 -14  -5    4.79    4.71   0
  -4  -6  -1  596.43    1.74   0
  -4   4  -1 2045.33    7.73   0
  -4   7  -2  171.62    4.63   0
  -4   9  -3   83.41    6.59   0
  -4  12  -5   -7.31    6.29   0
  -4  13  -6   -4.72    8.60   0
  -3 -12  -3    4.53    3.57   0
  -3 -10  -2  700.28    4.73   0
  -3   5  -1 2075.87    7.99   0
  -3   8  -2   38.51    3.23   0
  -3  10  -3    6.41    4.41   0
  -2 -14  -4   21.42    5.32   0
  -2  -8  -1   15.54    2.06   0
  -2   6  -1   -5.62    2.12   0
  -2  12  -4  104.14    5.76   0
  -2  13  -5   -4.35    8.45   0
  -2  14  -6   49.20    9.35   0
  -1 -13  -3  112.64    5.26   0
  -1 -11  -2  104.32    4.21   0
  -1   6  -1  330.56    3.76   0
  -1   9  -2  136.76    3.58   0
  -1  11  -3   53.65    4.11   0
  -1  15  -7   29.67   10.21   0
   0 -16  -5   13.28    7.23   0
   0 -13  -3    7.48    4.45   0
   0 -11  -2  110.01    3.50   0
   0  -2   0 8828.34    6.56   0
   0   9  -2  512.80    4.74   0
   0  11  -3   21.22    3.58   0
   1 -16  -5    1.81    8.10   0
   1 -13  -3   76.98    5.17   0
   1 -11  -2    3.44    4.40   0
   1  -8  -1  305.70    3.51   0
   1   6  -1   13.79    1.63   0
   1   9  -2  110.65    2.74   0
   1  11  -3  216.60    4.38   0
   1  15  -6   13.67    6.91   0
   2 -16  -5    2.07    7.99   0
   2 -13  -3    1.98    5.01   0
   2  15  -6    7.00    6.27   0
   3 -14  -4   15.49    5.19   0
   3 -10  -2   40.05    3.75   0
   3   8  -2   -3.46    1.89   0
   3  12  -4    3.69    4.31   0
   4 -15  -5   22.84    6.91   0
   4 -12  -3  133.50    6.53   0
   4  -9  -2   76.96    3.81   0
   4  -5  -1  345.03    4.21   0
   4   7  -2   16.07    1.33   0
   4  13  -5   24.52    5.07   0
   5 -16  -6    3.72    8.71   0
   5 -13  -4   70.04    6.24   0
   5 -11  -3  169.22    6.47   0
   5  -8  -2  391.03    5.87   0
   5  11  -4   11.29    2.87   0
   5  14  -6  -13.63    5.36   0
   5  15  -7    1.23    7.94   0
   6 -14  -5    3.98    8.80   0
   6 -12  -4    9.38    5.73   0
   6 -10  -3    0.56    5.98   0
   6  -6  -2   97.66    4.19   0
   6   4  -2  194.45    1.04   0
   6  10  -4   27.35    2.34   0
   7 -13  -5   -7.46    6.98   0
   7 -11  -4  116.00    6.34   0
   7  -8  -3   12.47    4.41   0
   7  -1  -2   28.86    2.48   0
   8 -12  -5    5.52    9.48   0
   8  -6  -3    1.07    4.99   0
   8  -5  -3   51.22    3.82   0
   8  13  -7    2.32    4.86   0
   9 -10  -5   28.66    6.20   0
   9  -7  -4   58.16    5.47   0
  10 -11  -6   11.42   11.39   0
  10  -8  -5   51.39    6.21   0
  10  -3  -4   78.86    5.43   0
  10  -2  -4    7.67    4.38   0
  10  -1  -4   58.46    4.19   0
  10   0  -4   16.38    3.59   0
  10   1  -4   61.31    3.09   0
  11  -9  -6   24.34    9.57   0
  11  -4  -5    7.19    5.99   0
  11   2  -5    7.33    3.20   0
  12  -5  -6   29.94    8.66   0
  12  -4  -6   12.78    5.90   0
  12   3  -6   28.19    4.32   0
  13  -4  -7   13.97    7.36   0
  13   3  -7   -1.88    4.55   0
  -9   1  -6   14.00    7.07   0
  -9   2  -6   20.78    7.74   0
  -8  -5  -4   15.65    2.41   0
  -8   2  -4   88.21    6.15   0
  -8   5  -5   39.60    6.08   0
  -8   6  -6    7.45    8.74   0
  -7   3  -3  252.19    5.98   0
  -7   6  -4    1.08    5.16   0
  -7   7  -5    7.56    7.99   0
  -7   8  -6   12.46   10.55   0
  -6 -12  -5    2.81    2.64   0
  -6   3  -2  246.34    3.91   0
  -6   6  -3  303.18    5.98   0
  -6   9  -5    1.71    5.99   0
  -6  10  -6  113.72    8.90   0
  -5 -12  -4   26.58    3.02   0
  -5  -2  -1    1.02    1.24   0
  -5  -1  -1 1061.86    4.14   0
  -5   0  -1 1208.73    4.93   0
  -5   5  -2  447.02    4.84   0
  -5   9  -4   32.99    5.25   0
  -5  10  -5   83.11    9.07   0
  -5  11  -6    3.43   10.66   0
  -4 -13  -4   74.26    4.18   0
  -4   3  -1   70.08    2.93   0
  -4  10  -4   23.34    5.64   0
  -4  11  -5    2.23    8.26   0
  -4  12  -6   30.88   10.81   0
  -3 -15  -5   -1.08    6.03   0
  -3  11  -4   34.89    4.64   0
  -3  12  -5  133.46    7.34   0
  -3  13  -6    4.14    8.04   0
  -2 -13  -3    6.46    4.64   0
  -2 -11  -2   21.10    3.31   0
  -2   8  -2    7.41    2.77   0
  -2  10  -3  386.85    5.95   0
  -1 -16  -5    9.95    7.82   0
  -1  -3   0  902.39    2.19   0
  -1  12  -4   60.46    4.50   0
  -1  13  -5   15.36    6.98   0
  -1  14  -6   57.54    7.28   0
   0 -15  -4    4.27    6.66   0
   0  -9  -1   11.30    2.93   0
   0   6  -1   11.03    1.76   0
   0  12  -4    9.37    4.78   0
   0  15  -7   13.56   10.88   0
   1 -15  -4    4.77    6.52   0
   1  12  -4    7.98    4.91   0
   2 -15  -4   -2.83    7.67   0
   2 -11  -2    3.86    3.63   0
   2  -8  -1  276.68    3.61   0
   2  12  -4   56.58    4.59   0
   3 -16  -5    6.15    7.47   0
   3 -13  -3   56.66    6.84   0
   3  -7  -1  140.97    2.86   0
   3  10  -3   48.63    3.45   0
   3  13  -5  125.21    6.09   0
   4 -16  -5  127.23   10.08   0
   4 -14  -4   48.39    5.76   0
   4 -10  -2    2.58    5.32   0
   4  -6  -1   -3.35    3.01   0
   4  14  -6   18.97    6.47   0
   4  15  -7  133.45    9.10   0
   5 -15  -5   16.35    7.71   0
   5  -9  -2    8.62    4.71   0
   5  -2  -1  109.16    2.73   0
   5  -1  -1    9.54    2.11   0
   6 -13  -4   12.52    8.67   0
   6  -7  -2    6.58    4.20   0
   6  13  -6    1.74    5.07   0
   7 -15  -6    5.19    9.11   0
   7 -14  -5  -15.72    9.21   0
   7 -12  -4   25.04    7.65   0
   7  -9  -3  145.07    6.05   0
   7  -4  -2   57.43    3.84   0
   7  -3  -2 1091.33    5.98   0
   7  -2  -2   10.68    2.13   0
   7   1  -2   20.51    1.79   0
   8 -14  -6    4.73    8.84   0
   8 -10  -4   78.40    6.36   0
   8  -7  -3    8.69    5.64   0
   8   4  -3  419.93    2.41   0
   9 -13  -6   -3.64    8.84   0
   9 -11  -5   99.41    7.83   0
   9  -8  -4   36.65    5.57   0
   9   8  -5   10.61    1.20   0
  10  -9  -5   10.42    6.26   0
  10  -5  -4   21.51    6.32   0
  10  -4  -4    1.96    4.20   0
  10   2  -4    2.68    2.78   0
  11  -6  -5    9.70    7.55   0
  11  -5  -5    0.18    5.26   0
  11   3  -5   16.43    2.92   0
  12  -6  -6   33.88    6.92   0
  -9  -4  -6    2.60    4.39   0
  -9  -3  -6   19.11    5.71   0
  -9  -2  -6    9.99    6.53   0
  -9  -1  -6    0.10    7.11   0
  -8  -7  -5    8.32    2.42   0
  -8  -4  -4    9.46    2.84   0
  -8   0  -4   48.52    5.05   0
  -8   1  -4  315.66    6.05   0
  -8   3  -5  141.94    7.00   0
  -8   4  -5   78.50    5.97   0
  -8   5  -6   -5.46    8.26   0
  -7   2  -3   48.63    4.52   0
  -7   5  -4  249.74    6.51   0
  -7   6  -5   14.79    6.91   0
  -7   8  -7    8.37   11.63   0
  -6   2  -2  237.81    3.58   0
  -6   5  -3  579.64    6.75   0
  -6   7  -4    8.21    4.87   0
  -6   8  -5  109.25    8.38   0
  -6   9  -6    9.96    9.48   0
  -6  10  -7   12.75    8.59   0
  -5   4  -2  247.38    4.53   0
  -5   7  -3   14.32    3.87   0
  -5  11  -7   18.89   10.59   0
  -4   6  -2   42.73    2.93   0
  -4   8  -3    1.36    3.79   0
  -3 -14  -4   14.56    4.34   0
  -3   4  -1  211.57    2.92   0
  -3   7  -2  550.79    5.21   0
  -3   9  -3   94.40    4.45   0
  -3  13  -7   31.65   11.66   0
  -2 -16  -5   66.95    7.73   0
  -2   5  -1 2274.38    7.47   0
  -2  11  -4    4.99    4.17   0
  -2  12  -5   28.43    7.74   0
  -2  13  -6   65.12    8.47   0
  -2  14  -7    9.16    8.53   0
  -1 -15  -4   -1.63    4.73   0
  -1  -9  -1  159.26    2.71   0
  -1   8  -2  805.34    5.60   0
  -1  10  -3  299.72    5.24   0
   0 -14  -3   12.93    6.17   0
   0 -12  -2  222.14    5.78   0
   0  -4   0  345.06    2.29   0
   0   8  -2   38.79    3.08   0
   0  10  -3  127.66    4.91   0
   0  13  -5   37.91    5.50   0
   0  14  -6   10.57    6.06   0
   1 -14  -3   32.68    6.57   0
   1 -12  -2    0.69    5.08   0
   1  -9  -1   14.98    2.55   0
   1  -3   0  903.84    3.32   0
   1  -2   0   75.16    1.14   0
   1  -1   0 3330.08    4.11   0
   1   8  -2    3.34    2.58   0
   1  10  -3  120.53    4.25   0
   1  13  -5    7.83    4.76   0
   1  14  -6   21.69    7.48   0
   1  15  -7    6.56    7.55   0
   2 -14  -3   74.06    6.46   0
   2  -9  -1  286.31    4.65   0
   2   5  -1 1898.06    4.26   0
   2   8  -2   28.51    1.90   0
   2  10  -3   19.18    3.56   0
   2  13  -5   42.19    4.96   0
   2  14  -6    0.84    7.75   0
   2  15  -7   13.28    7.25   0
   3 -15  -4  144.64    6.85   0
   3 -11  -2  284.53    5.31   0
   3  -8  -1  436.86    5.35   0
   3  14  -6   71.61    5.75   0
   3  15  -7   -0.71    6.57   0
   4 -15  -4   20.23    8.77   0
   4 -13  -3   53.32    6.77   0
   4  11  -4   20.08    3.46   0
   5 -16  -5   13.02   11.15   0
   5 -14  -4   -1.41    5.94   0
   5 -12  -3  108.40    5.72   0
   5  -4  -1    8.43    2.95   0
   5  -3  -1  222.96    2.98   0
   5   0  -1   21.17    1.75   0
   5  12  -5   29.92    4.56   0
   6 -15  -5    5.62    8.07   0
   6 -11  -3   55.13    4.65   0
   6  -8  -2  164.87    5.69   0
   6  14  -7   64.15    6.23   0
   7 -10  -3   23.00    5.95   0
   7  -5  -2   14.03    2.79   0
   7  12  -6   -0.84    4.08   0
   8 -13  -5   28.43    7.76   0
   8 -11  -4   16.11    6.65   0
   8  -8  -3   16.27    6.02   0
   9 -12  -5    4.13   11.01   0
   9  -9  -4   21.92    5.65   0
   9  -4  -3  492.99    6.64   0
   9  -3  -3   -4.24    4.06   0
   9  -2  -3  285.22    4.46   0
   9  -1  -3  202.64    4.36   0
   9   0  -3 1672.87    7.64   0
   9  10  -6    0.79    2.32   0
  10 -12  -6   49.71    9.37   0
  10 -10  -5   25.63    9.15   0
  10  -6  -4   14.17    6.03   0
  11 -10  -6   -4.71    8.44   0
  11  -7  -5   -2.23    6.38   0
  12  -8  -6   13.77    9.64   0
  12  -7  -6   13.42    7.53   0
  12   4  -6    7.59    3.31   0
  -8  -3  -4   -1.42    3.06   0
  -8  -2  -4   85.60    4.38   0
  -8  -1  -4  301.71    5.19   0
  -8   2  -5   69.30    6.38   0
  -8   4  -6   -0.24    7.38   0
  -7  -5  -3   26.33    2.10   0
  -7   1  -3  110.16    3.79   0
  -7   4  -4    0.87    4.26   0
  -7   7  -6   26.30    7.37   0
  -6  -5  -2   55.19    1.29   0
  -6   0  -2   14.95    2.29   0
  -6   1  -2  192.87    3.08   0
  -6   4  -3   52.25    4.81   0
  -6   6  -4    1.61    5.76   0
  -6   9  -7    8.74    9.87   0
  -5   6  -3  111.90    5.29   0
  -5   8  -4  278.93    6.39   0
  -5   9  -5   49.52    6.29   0
  -5  10  -6   29.22    7.02   0
  -4 -12  -3  126.56    3.61   0
  -4 -10  -2   80.87    2.72   0
  -4   2  -1 1992.61    6.61   0
  -4   5  -2   -2.22    3.25   0
  -4   9  -4  118.82    5.42   0
  -4  10  -5   87.31    8.31   0
  -4  11  -6    6.19    8.07   0
  -4  12  -7   -1.46    8.57   0
  -3 -13  -3  143.37    4.53   0
  -3 -11  -2   -1.67    3.07   0
  -3  -8  -1  152.14    2.10   0
  -3  10  -4   -1.33    4.16   0
  -3  11  -5  195.00    7.13   0
  -3  12  -6   30.38    6.81   0
  -2 -15  -4    6.96    5.38   0
  -2  -9  -1  366.46    3.54   0
  -2   7  -2 1734.01    8.13   0
  -2   9  -3    1.71    3.40   0
  -1 -14  -3    7.54    4.87   0
  -1 -12  -2   12.20    3.20   0
  -1  -4   0   78.08    1.02   0
  -1   5  -1  390.58    3.19   0
  -1  11  -4   81.92    4.59   0
  -1  12  -5   65.51    7.63   0
  -1  13  -6   24.82    7.73   0
  -1  14  -7    9.88    7.98   0
   0 -17  -5    4.74    7.94   0
   0 -16  -4   38.85    7.37   0
   0 -10  -1  382.18    4.55   0
   0  11  -4   71.74    5.49   0
   0  14  -7   15.02    8.83   0
   1 -17  -5    0.89    6.98   0
   1 -16  -4  150.42    9.15   0
   1  -4   0   93.32    1.72   0
   1   5  -1   53.05    1.72   0
   2 -17  -5   57.44    7.62   0
   2 -16  -4    6.75    9.25   0
   2 -12  -2  166.80    5.05   0
   3 -17  -5    4.94    7.99   0
   3 -14  -3    5.04    5.67   0
   3 -12  -2   67.62    6.07   0
   3  -9  -1   15.91    3.98   0
   3   4  -1  245.34    1.19   0
   3  11  -4   25.01    4.29   0
   4 -11  -2  224.94    5.64   0
   4  -7  -1  269.90    3.86   0
   4   3  -1  266.11    0.67   0
   4   9  -3   95.41    2.64   0
   5 -15  -4    2.28    9.93   0
   5 -13  -3    9.34    7.77   0
   5 -10  -2   73.10    4.44   0
   5  -5  -1  274.11    3.53   0
   5   1  -1    7.48    1.19   0
   5  13  -6  211.16    6.58   0
   5  14  -7   75.16    7.30   0
   6 -16  -5   45.45   12.31   0
   6 -14  -4   13.00    6.67   0
   6 -12  -3   11.97    7.70   0
   6  -9  -2  174.35    6.34   0
   7 -15  -5   69.98   11.08   0
   7 -13  -4    3.96    6.70   0
   7 -11  -3  160.00    8.03   0
   7  -7  -2   43.09    4.96   0
   7  -6  -2   24.59    3.52   0
   7   2  -2   13.60    1.43   0
   7  13  -7   17.28    5.46   0
   8 -14  -5   12.75   11.04   0
   8 -12  -4   73.98    9.54   0
   8  -9  -3    0.95    6.98   0
   8  11  -6  113.92    3.64   0
   9 -13  -5   92.50   10.97   0
   9 -10  -4   17.45    6.46   0
   9  -6  -3   85.84    5.85   0
   9  -5  -3   43.45    3.78   0
   9   1  -3  216.97    3.72   0
  10 -11  -5   20.94   10.86   0
  10  -7  -4   56.21    5.67   0
  10   3  -4   73.37    2.83   0
  11  -8  -5   -2.87    6.94   0
  11   4  -5    6.29    2.62   0
  12  -3  -5    1.27    6.02   0
  12  -2  -5    8.79    5.75   0
  13  -4  -6   27.62    7.68   0
  13  -3  -6   55.50    8.35   0
  13  -2  -6    3.60    7.61   0
  13  -1  -6    9.16    6.20   0
  -8  -6  -5    8.46    3.15   0
  -8   1  -5   86.21    6.48   0
  -8   3  -6   13.91    7.51   0
  -8   4  -7    0.66    9.64   0
  -7  -4  -3    4.54    2.39   0
  -7  -2  -3   47.03    2.99   0
  -7  -1  -3  116.85    4.08   0
  -7   0  -3   54.95    3.11   0
  -7   3  -4   66.44    4.33   0
  -7   5  -5   10.91    5.00   0
  -7   6  -6   -6.22    6.46   0
  -7   7  -7    0.14    8.03   0
  -6 -11  -4   78.43    1.93   0
  -6  -4  -2    8.34    1.56   0
  -6  -1  -2  218.03    3.06   0
  -6   7  -5   30.07    5.84   0
  -6   8  -6   54.38    6.57   0
  -5 -14  -5   12.24    4.00   0
  -5 -11  -3   22.93    2.36   0
  -5   3  -2    0.97    2.41   0
  -5   7  -4    1.66    5.82   0
  -5  10  -7  -12.86    9.80   0
  -4 -15  -5   54.40    5.41   0
  -4   1  -1  634.51    3.77   0
  -4   7  -3    4.28    3.63   0
  -4  11  -7    3.50   10.60   0
  -3   3  -1  236.09    2.70   0
  -3   6  -2   -1.08    2.26   0
  -3   8  -3   10.62    3.32   0
  -3  12  -7   23.10   10.70   0
  -2 -14  -3    3.84    4.77   0
  -2 -12  -2   81.26    3.64   0
  -2   4  -1  828.98    4.26   0
  -2  10  -4   28.47    4.44   0
  -2  11  -5   60.68    6.95   0
  -2  12  -6  112.44    8.60   0
  -2  13  -7   54.75    7.86   0
  -1 -16  -4    0.58    7.00   0
  -1 -10  -1  402.43    4.27   0
  -1  -5   0  764.81    3.15   0
  -1   7  -2  171.76    3.80   0
  -1   9  -3    3.61    3.99   0
  -1  14  -8  175.28    9.98   0
   0 -15  -3   86.94    6.15   0
   0 -13  -2   76.60    5.11   0
   0   5  -1 1237.33    4.57   0
   0  12  -5    8.64    4.89   0
   0  13  -6   -0.21    5.94   0
   1 -15  -3   25.91    6.86   0
   1 -13  -2  265.50    6.44   0
   1 -10  -1   13.19    2.54   0
   1  -5   0  716.10    3.79   0
   1  11  -4  133.81    4.89   0
   1  12  -5   48.18    5.22   0
   1  13  -6   -1.71    6.50   0
   1  14  -7   18.67    8.57   0
   2 -15  -3    5.57    7.22   0
   2 -13  -2    2.30    5.41   0
   2 -10  -1  348.22    4.82   0
   2  -4   0 1354.58    5.17   0
   2  -3   0   10.10    1.22   0
   2  -2   0   19.53    1.53   0
   2  11  -4   69.42    4.16   0
   2  14  -7   30.90    9.09   0
   2  15  -8  -18.06    8.00   0
   3 -16  -4    6.43    7.22   0
   3   7  -2  235.70    2.52   0
   3   9  -3   66.37    2.83   0
   3  12  -5   22.44    4.96   0
   3  14  -7   -0.12    8.44   0
   3  15  -8   10.88    7.32   0
   4 -16  -4   12.88    9.93   0
   4 -14  -3   23.96    5.81   0
   4 -12  -2  230.53    7.17   0
   4  -8  -1  399.21    4.87   0
   4  12  -5   67.16    3.99   0
   4  13  -6    0.85    5.97   0
   4  14  -7   51.97    7.29   0
   5 -11  -2    0.94    5.28   0
   5  -7  -1   19.11    4.10   0
   5  -6  -1   -2.09    2.63   0
   5   8  -3  190.74    2.37   0
   5  10  -4  142.22    3.56   0
   6 -15  -4   -3.01    9.13   0
   6 -10  -2   30.22    6.02   0
   6  11  -5   19.90    3.31   0
   7 -14  -4   29.80   10.50   0
   7  -8  -2   40.81    6.02   0
   8 -13  -4   46.34    9.67   0
   8 -10  -3    0.17    7.32   0
   8  -3  -2  200.52    4.51   0
   8  12  -7   30.04    4.55   0
   9 -11  -4    3.78    8.50   0
   9  -7  -3   19.38    6.37   0
  10 -12  -5   -3.11   11.78   0
  10  -9  -4   77.26    8.75   0
  10  -8  -4   48.33    5.75   0
  10  10  -7   11.07    2.93   0
  11 -10  -5   21.54   10.03   0
  11  -9  -5    4.92    7.76   0
  11  -4  -4  177.85    6.52   0
  11  -3  -4   15.93    5.55   0
  11  -2  -4   84.39    4.94   0
  12  -6  -5   92.46    8.23   0
  12  -5  -5   72.83    8.22   0
  12  -4  -5   -2.97    5.53   0
  12  -1  -5   -0.73    5.08   0
  -8  -5  -5   27.00    4.07   0
  -8  -1  -5   68.21    5.53   0
  -8   2  -6    3.28    6.51   0
  -8   3  -7   33.03    9.75   0
  -7  -8  -4    3.97    1.45   0
  -7  -3  -3  245.53    3.67   0
  -7   2  -4   -4.23    4.28   0
  -7   4  -5   15.52    4.90   0
  -7   5  -6   45.94    8.16   0
  -7   6  -7   -2.27    7.36   0
  -6  -3  -2  254.20    2.57   0
  -6  -2  -2  229.98    2.91   0
  -6   3  -3  767.25    6.61   0
  -6   5  -4    5.82    3.94   0
  -6   6  -5  285.58    8.74   0
  -6   7  -6   12.49    7.70   0
  -6   8  -7    5.79    7.52   0
  -5   2  -2   81.36    3.39   0
  -5   5  -3   56.31    3.79   0
  -5   8  -5   73.14    5.93   0
  -5   9  -6   44.95    6.31   0
  -4 -14  -4   17.35    3.82   0
  -4  -7  -1   32.48    0.98   0
  -4   4  -2  214.50    3.91   0
  -4   6  -3  334.22    5.57   0
  -4   8  -4   72.00    4.77   0
  -4   9  -5   11.03    5.66   0
  -4  10  -6    8.33    6.46   0
  -4  11  -8   41.70   12.27   0
  -3 -15  -4   91.83    5.09   0
  -3   9  -4   16.00    4.75   0
  -3  10  -5   44.91    4.82   0
  -3  11  -6   47.64    6.50   0
  -3  12  -8   13.60   12.02   0
  -2 -16  -4    1.02    5.87   0
  -2 -10  -1   14.14    2.69   0
  -2   8  -3  690.44    6.64   0
  -2  13  -8   58.93    9.20   0
  -1 -15  -3   48.27    6.17   0
  -1 -13  -2   34.60    4.11   0
  -1  -6   0   34.45    1.98   0
  -1  10  -4    6.29    5.07   0
  -1  11  -5  262.06    7.00   0
  -1  12  -6   -3.23    7.54   0
  -1  13  -7   16.38    7.02   0
   0 -11  -1    6.07    3.88   0
   0  -6   0 2521.84    6.62   0
   0   7  -2    9.81    2.92   0
   0   9  -3   18.93    2.70   0
   0  14  -8    4.21    8.43   0
   1 -17  -4    0.83    9.08   0
   1 -11  -1  755.66    7.03   0
   1  -6   0   36.67    2.06   0
   1   9  -3    7.16    3.52   0
   2 -17  -4   24.25    9.66   0
   2  -5   0  215.09    2.70   0
   2  -1   0  253.73    1.78   0
   2   7  -2    8.17    2.31   0
   2   9  -3   58.11    3.17   0
   2  12  -5   -1.20    3.51   0
   2  13  -6   66.30    5.42   0
   3 -17  -4   78.37    9.68   0
   3 -15  -3   22.43    5.87   0
   3 -13  -2   -1.63    4.16   0
   3 -10  -1  129.96    4.08   0
   3  13  -6    4.96    4.71   0
   4 -15  -3   28.57    8.42   0
   4  -9  -1  276.50    4.71   0
   5 -16  -4   18.88    7.97   0
   5 -14  -3  151.08    7.23   0
   5 -12  -2   14.15    5.82   0
   5  -8  -1   -3.12    4.19   0
   6 -13  -3   23.63    6.16   0
   6  -5  -1  202.82    4.39   0
   6  -4  -1   86.39    3.57   0
   6  -3  -1   17.45    2.15   0
   6  -2  -1  432.79    4.08   0
   6   7  -3  628.05    2.76   0
   6   9  -4  978.42    5.44   0
   6  12  -6   93.31    5.15   0
   6  13  -7   20.94    6.32   0
   6  14  -8   51.11    7.02   0
   7 -12  -3   18.20    6.41   0
   7  -9  -2   22.45    5.70   0
   7  10  -5   56.48    2.99   0
   8 -11  -3   -5.81    8.38   0
   8  -6  -2   40.39    5.61   0
   8  -5  -2  228.28    4.63   0
   8  -4  -2   30.67    3.42   0
   8  -2  -2 1133.43    6.45   0
   8  -1  -2  123.47    3.69   0
   8   7  -4   27.68    1.01   0
   8   9  -5   40.37    2.19   0
   8  13  -8    8.14    5.31   0
   9 -12  -4   -1.65   10.48   0
   9  -8  -3  130.27    5.97   0
   9   2  -3  282.09    3.40   0
   9  11  -7    9.41    3.87   0
  10 -10  -4   53.03   10.47   0
  11  -6  -4   96.06    8.17   0
  11  -5  -4   11.88    5.09   0
  11  -1  -4    1.15    3.30   0
  12  -7  -5   86.20    9.19   0
  12   1  -5    0.03    4.35   0
  13   1  -6    8.57    4.95   0
  -8  -4  -5   86.89    4.45   0
  -8  -3  -5  141.18    4.93   0
  -8  -2  -5   46.07    4.54   0
  -8   0  -6   22.57    5.96   0
  -8   1  -6  311.39    7.38   0
  -8   2  -7    1.19    7.85   0
  -7   1  -4    3.09    4.24   0
  -7   3  -5  181.56    7.24   0
  -7   4  -6   -2.82    7.58   0
  -7   5  -7   16.03    9.31   0
  -6   2  -3    8.18    2.74   0
  -6   4  -4   40.25    4.95   0
  -6   7  -7   17.46   10.06   0
  -6   8  -8   -3.24    8.42   0
  -5 -13  -4   -2.22    2.84   0
  -5   4  -3  127.84    4.46   0
  -5   7  -5   54.33    5.94   0
  -5   8  -6    4.42    7.81   0
  -5   9  -8   -0.09   10.08   0
  -5   9  -7   -0.92    7.66   0
  -4 -13  -3   73.86    3.60   0
  -4   7  -4   43.61    5.16   0
  -4  10  -7   60.32    8.84   0
  -3 -14  -3    0.45    4.35   0
  -3 -12  -2   15.74    3.14   0
  -3  -9  -1  333.82    2.98   0
  -3   2  -1   47.98    1.76   0
  -3   5  -2  282.76    3.69   0
  -3   7  -3   29.25    3.20   0
  -3  11  -7   31.32    8.63   0
  -2 -13  -2   -0.67    3.66   0
  -2  -4   0 1280.84    2.61   0
  -2   6  -2   21.20    2.38   0
  -2   9  -4   61.88    5.45   0
  -2  10  -5  104.99    6.42   0
  -2  11  -6   58.42    8.04   0
  -2  12  -7   39.64    6.98   0
  -1 -11  -1  299.47    4.59   0
  -1   4  -1  241.78    2.41   0
  -1  13  -8   -5.06    8.29   0
   0 -17  -4   -3.66    6.48   0
   0 -14  -2   -2.95    5.74   0
   0  10  -4  119.41    5.19   0
   0  11  -5   -4.09    5.41   0
   0  12  -6  377.94    9.38   0
   0  13  -7    4.99    6.34   0
   1 -16  -3   -8.22    7.72   0
   1 -14  -2   25.50    6.01   0
   1  -7   0    8.28    1.97   0
   1   7  -2   31.48    2.04   0
   1  13  -7   19.57    7.49   0
   1  14  -8    8.94    7.65   0
   2 -16  -3  105.36    9.07   0
   2 -14  -2   90.06    6.79   0
   2 -11  -1  345.20    5.18   0
   2  -7   0  199.75    3.82   0
   2  -6   0  744.26    4.59   0
   2  14  -8   15.54    8.75   0
   3 -16  -3   32.42    8.07   0
   3 -14  -2    9.90    6.49   0
   3 -11  -1  139.60    5.61   0
   3  -5   0  261.71    3.78   0
   3  -4   0 1223.45    5.16   0
   3  -3   0 1872.58    5.70   0
   3  -2   0  998.10    4.06   0
   3  14  -8   17.98    9.39   0
   4 -17  -4   11.73    8.00   0
   4 -13  -2  156.38    5.99   0
   4 -10  -1   27.63    3.94   0
   4  10  -4  208.93    4.03   0
   4  14  -8    0.24    9.06   0
   5 -15  -3   12.00    9.67   0
   5  -9  -1   77.30    5.44   0
   5  11  -5  375.20    5.06   0
   5  12  -6   62.15    4.83   0
   5  13  -7  151.59    7.32   0
   5  14  -8   52.78    6.63   0
   6 -16  -4   -4.24    8.67   0
   6 -14  -3    5.22    6.62   0
   6 -11  -2   -9.22    4.35   0
   6  -7  -1   61.29    5.03   0
   6  -6  -1  126.49    3.79   0
   6  -1  -1   33.75    1.75   0
   7 -15  -4   22.85    8.71   0
   7 -13  -3   43.04    6.75   0
   7 -10  -2   91.20    6.43   0
   8 -14  -4   53.60    8.58   0
   8 -12  -3    9.66    8.05   0
   8  -7  -2    5.42    3.86   0
   8   0  -2 2142.37    7.61   0
   9 -13  -4   40.36   11.84   0
   9 -10  -3   39.65    7.48   0
   9  -9  -3   57.92    5.80   0
   9  12  -8   13.31    5.08   0
  10 -11  -4   39.38   10.85   0
  10  -6  -3    6.58    6.38   0
  10  -5  -3  289.55    7.07   0
  10  -4  -3   10.88    4.22   0
  10  -3  -3   50.42    3.92   0
  10  -2  -3   40.27    4.27   0
  10  -1  -3   22.31    3.52   0
  11  -8  -4   42.46    9.87   0
  11  -7  -4    2.57    6.29   0
  11   1  -4    4.35    3.62   0
  12  -8  -5   10.51    7.81   0
  12   5  -6   23.83    2.30   0
  13   2  -6    2.03    4.81   0
  -8  -7  -6    3.68    3.85   0
  -8  -1  -6  336.32    7.93   0
  -8   1  -7   45.94    7.76   0
  -7   2  -5   18.52    6.01   0
  -7   4  -7   10.38    7.98   0
  -7   5  -8   -8.88    7.94   0
  -6   1  -3   45.39    3.69   0
  -6   3  -4   10.06    4.50   0
  -6   5  -5    3.39    4.75   0
  -6   6  -6   25.44    5.76   0
  -6   7  -8   13.23   10.05   0
  -5  -9  -2   74.81    1.55   0
  -5   1  -2   60.71    2.23   0
  -5   8  -7   -1.31    8.77   0
  -4 -11  -2  152.38    2.84   0
  -4   3  -2  153.15    3.47   0
  -4   5  -3  494.96    5.81   0
  -4   8  -5   -5.04    4.36   0
  -4   9  -6   58.95    6.18   0
  -4  10  -8   18.55    8.72   0
  -3   8  -4   22.86    3.99   0
  -3   9  -5    2.41    4.51   0
  -3  10  -6    0.08    5.80   0
  -3  11  -8   48.39    8.92   0
  -2 -15  -3    7.07    4.24   0
  -2 -11  -1    4.80    2.93   0
  -2  -5   0  208.47    1.62   0
  -2  -3   0    6.00    0.35   0
  -2   3  -1    1.70    1.42   0
  -2  12  -8    5.77    8.55   0
  -1 -17  -4   62.93    6.44   0
  -1 -14  -2    8.94    5.67   0
  -1  -7   0    3.51    1.61   0
  -1   6  -2 2727.62    8.80   0
  -1   8  -3  933.11    6.36   0
  -1  12  -7   74.19    6.77   0
   0 -16  -3   -3.05    5.43   0
   0 -12  -1   19.63    4.49   0
   0  -8   0   32.12    2.77   0
   0   4  -1   30.04    1.62   0
   0  13  -8   70.03    9.40   0
   1 -12  -1   89.79    3.97   0
   1  -8   0   43.99    2.34   0
   1  10  -4   22.93    3.40   0
   1  11  -5   25.69    5.46   0
   1  12  -6   -0.02    5.17   0
   2 -12  -1   17.18    4.23   0
   2  -8   0  327.50    4.46   0
   2  10  -4   19.77    3.01   0
   2  12  -6   -7.37    6.19   0
   2  13  -7   -3.24    5.66   0
   3 -12  -1  150.52    6.21   0
   3  -7   0   96.07    3.54   0
   3  -6   0  788.00    5.10   0
   3  10  -4    1.63    2.80   0
   3  13  -7    1.69    6.87   0
   4 -16  -3   15.52    8.96   0
   4 -14  -2    7.32    7.60   0
   4 -11  -1    4.06    5.45   0
   4   6  -2    9.67    1.12   0
   4   8  -3    7.65    1.96   0
   4  11  -5   39.19    4.16   0
   4  12  -6   75.30    6.18   0
   4  13  -7   78.40    6.61   0
   5 -13  -2   37.93    5.90   0
   5 -10  -1   33.31    5.83   0
   5   2  -1  105.34    1.29   0
   6 -15  -3   49.55   10.65   0
   6 -12  -2   59.65    6.06   0
   6  -8  -1   71.92    5.21   0
   7 -14  -3    4.39   10.81   0
   7 -11  -2    3.10    7.72   0
   7   3  -2 1047.86    3.14   0
   7   8  -4  139.36    2.12   0
   7  11  -6   -0.80    3.50   0
   7  12  -7    9.81    5.38   0
   7  13  -8   -1.24    6.08   0
   8  -9  -2   36.07    7.49   0
   8  -8  -2   10.75    4.39   0
   8   1  -2  118.57    2.61   0
   9 -11  -3   75.98    9.51   0
  10 -12  -4   41.37   11.62   0
  10  -8  -3   -2.22    7.70   0
  10  -7  -3  150.28    6.13   0
  10   4  -4    0.03    1.76   0
  11  -9  -4   85.14    7.95   0
  12   2  -5    2.84    3.70   0
  -8  -6  -6    2.01    4.15   0
  -8  -5  -6    5.95    4.06   0
  -8  -4  -6    5.69    4.31   0
  -8  -3  -6   16.54    5.61   0
  -8  -2  -6   -7.01    5.12   0
  -8  -1  -7   61.34    6.97   0
  -7  -1  -4   -2.42    3.25   0
  -7   1  -5  417.59    7.88   0
  -7   3  -6   37.18    5.35   0
  -7   4  -8    2.61    8.95   0
  -6 -13  -5    8.10    2.29   0
  -6   4  -5  301.53    7.11   0
  -6   5  -6    9.33    6.95   0
  -6   6  -8   -3.12    9.39   0
  -6   6  -7   24.18    6.69   0
  -5 -12  -3   11.76    2.34   0
  -5   3  -3   64.65    3.46   0
  -5   5  -4   81.90    4.25   0
  -5   6  -5    6.09    4.12   0
  -5   7  -6   88.29    6.42   0
  -5   8  -8   57.97   10.15   0
  -4 -15  -4   35.61    4.93   0
  -4  -1  -1  605.27    2.74   0
  -4   6  -4  467.29    6.88   0
  -4   8  -6    0.47    6.86   0
  -4   9  -7    9.11    6.69   0
  -3 -16  -4    8.46    5.43   0
  -3 -13  -2   98.83    4.02   0
  -3 -10  -1  244.51    3.31   0
  -3   4  -2  594.72    4.83   0
  -3   6  -3   15.29    2.82   0
  -3  10  -7   46.80    6.45   0
  -2 -17  -4    3.59    7.26   0
  -2 -14  -2    1.16    4.44   0
  -2  -6   0  785.41    3.15   0
  -2   5  -2   90.91    3.11   0
  -2   7  -3  126.66    3.47   0
  -2   8  -4   40.25    4.61   0
  -2  10  -6   11.73    7.30   0
  -2  11  -7    3.33    6.31   0
  -1 -16  -3    5.66    4.95   0
  -1 -12  -1   70.42    3.69   0
  -1  -8   0   51.25    2.57   0
  -1   9  -4   37.46    3.73   0
  -1  10  -5   10.98    4.19   0
  -1  11  -6  177.97    6.55   0
  -1  12  -8   16.98    9.39   0
   0 -15  -2   46.46    6.08   0
   0   8  -3    5.79    2.55   0
   0  12  -7   71.97    6.27   0
   0  13  -9    8.42    8.27   0
   1 -17  -3    0.42    9.01   0
   1 -15  -2  194.07    6.12   0
   1 -13  -1  272.85    6.48   0
   1  -9   0  285.58    4.47   0
   1   4  -1  918.48    3.29   0
   1   8  -3  319.60    4.27   0
   1  13  -8   10.02    7.46   0
   2 -17  -3    9.09    9.39   0
   2 -15  -2   73.49    5.75   0
   2 -13  -1  171.75    5.84   0
   2  -9   0  522.56    5.55   0
   2   0   0  304.52    1.44   0
   2   4  -1  327.73    1.78   0
   2  11  -5    2.63    3.51   0
   3 -17  -3   -4.16   10.45   0
   3 -15  -2    6.22    7.35   0
   3  -8   0  498.32    5.72   0
   3  -1   0  287.66    2.03   0
   3  11  -5   27.73    3.51   0
   3  12  -6   73.81    4.80   0
   3  14  -9   -4.78    7.75   0
   4 -12  -1   22.43    5.90   0
   4  -6   0   10.45    3.16   0
   4  -5   0  384.14    3.88   0
   4  -4   0  271.71    3.20   0
   4  -3   0 1388.85    5.79   0
   4  14  -9    3.80    7.96   0
   5 -16  -3   27.49    8.41   0
   5 -14  -2   87.22    8.09   0
   5 -11  -1  180.12    7.09   0
   5   9  -4    2.01    2.38   0
   6 -13  -2   18.84    6.43   0
   6  -9  -1  186.25    5.43   0
   6  10  -5  186.43    3.93   0
   6  13  -8   27.13    7.53   0
   7 -12  -2   16.66    8.72   0
   7  -6  -1   17.56    4.97   0
   7  -5  -1    5.40    3.24   0
   7  -4  -1    0.48    2.82   0
   7  -3  -1   20.60    3.33   0
   8 -13  -3    2.08    7.76   0
   8 -10  -2  133.89    8.22   0
   8  10  -6    0.71    3.27   0
   9 -12  -3   -1.46   10.36   0
   9  -7  -2   37.63    6.44   0
   9  -6  -2  229.06    6.27   0
   9  -5  -2  115.16    4.45   0
   9  -4  -2   21.80    3.44   0
   9  -3  -2   59.39    4.55   0
   9  -2  -2   23.12    3.69   0
   9   3  -3   -0.45    1.61   0
  10  -9  -3   30.44    7.67   0
  11 -10  -4   -2.10    8.20   0
  11   2  -4   75.52    3.26   0
  11   5  -5    0.46    1.63   0
  12  -6  -4    9.15    8.74   0
  12  -5  -4   55.97    8.10   0
  12  -4  -4   15.20    7.74   0
  12  -3  -4   14.29    6.75   0
  13  -5  -5   37.01    7.05   0
  13  -4  -5   52.54    6.34   0
  13  -3  -5   14.38    5.95   0
  13  -2  -5    1.41    7.15   0
  13   3  -6   43.24    3.74   0
  -8  -3  -7   39.61    6.24   0
  -8  -2  -7    0.22    7.15   0
  -7  -7  -4  157.73    2.63   0
  -7  -3  -4   69.50    3.53   0
  -7  -2  -4   -0.45    2.96   0
  -7   0  -5   65.58    5.34   0
  -7   2  -6   19.15    5.04   0
  -7   3  -8    3.25   10.02   0
  -7   3  -7   26.49    6.69   0
  -6   2  -4   25.84    3.52   0
  -6   5  -7   25.62    8.57   0
  -5   4  -4  694.96    7.45   0
  -5   6  -6   23.43    6.98   0
  -5   7  -7    7.00    6.03   0
  -4 -14  -3   70.64    4.12   0
  -4  -8  -1    4.82    1.01   0
  -4   2  -2  981.29    5.46   0
  -4   4  -3   87.29    4.02   0
  -4   7  -5   76.95    4.74   0
  -4   9  -9   28.56   11.89   0
  -4   9  -8   -1.76    7.70   0
  -3 -15  -3   59.32    5.47   0
  -3   1  -1  289.59    2.31   0
  -3   7  -4   29.67    3.77   0
  -3   8  -5   72.75    5.20   0
  -3   9  -6   59.17    5.61   0
  -3  10  -9    4.93   10.51   0
  -3  10  -8   23.40    7.97   0
  -2 -16  -3   52.01    6.58   0
  -2 -12  -1    4.38    3.51   0
  -2  -7   0  206.98    2.37   0
  -2   9  -5  244.90    6.07   0
  -2  11  -9    2.55   11.33   0
  -2  11  -8   75.38    8.08   0
  -1 -15  -2    4.22    5.48   0
  -1  -9   0  291.35    3.88   0
  -1   3  -1  139.40    2.06   0
  -1   7  -3    8.13    3.30   0
  -1  11  -7   62.73    7.04   0
  -1  12  -9   21.70    8.83   0
   0 -17  -3   43.07    6.23   0
   0 -13  -1   64.27    3.86   0
   0   6  -2  471.50    3.70   0
   0   9  -4  826.14    6.89   0
   0  10  -5    9.49    4.15   0
   0  11  -6   20.79    4.93   0
   0  12  -8    8.79    9.89   0
   1 -10   0  174.35    4.34   0
   1  12  -7   -5.29    5.57   0
   1  13  -9   -2.25    7.94   0
   2 -16  -2   -4.35    7.00   0
   2 -10   0   53.74    4.53   0
   2   8  -3    7.47    2.13   0
   2  13  -8    1.95    7.04   0
   3 -13  -1    2.09    4.31   0
   3  -9   0  139.58    3.81   0
   3   6  -2  949.02    3.77   0
   3   8  -3    9.16    1.82   0
   3  13  -8   20.79    7.82   0
   4 -17  -3   65.68    8.46   0
   4 -15  -2   78.17    6.94   0
   4 -13  -1    5.84    6.29   0
   4  -8   0   27.73    4.31   0
   4  -7   0  824.81    5.97   0
   4  -2   0  135.68    2.32   0
   4  13  -8   11.59    8.54   0
   5 -17  -3   36.52   12.13   0
   5 -15  -2    5.65    9.07   0
   5 -12  -1    6.30    6.16   0
   5  13  -8   48.53    6.97   0
   6 -16  -3    0.05    8.42   0
   6 -14  -2    3.58    8.75   0
   6 -10  -1  172.22    5.41   0
   6   1  -1   32.47    1.57   0
   6  11  -6  131.44    4.96   0
   6  12  -7    8.87    5.00   0
   7 -15  -3    4.77    8.34   0
   7 -13  -2  142.52    9.87   0
   7  -8  -1   51.93    4.44   0
   7  -7  -1  139.81    4.50   0
   7  -2  -1   29.16    2.22   0
   8 -14  -3   84.49    8.81   0
   8 -11  -2   90.08    6.91   0
   8  11  -7   46.92    4.66   0
   8  12  -8   37.92    6.10   0
   9 -13  -3   21.21   11.76   0
   9  -9  -2   70.86    7.34   0
   9  -8  -2   33.55    5.56   0
   9  -1  -2  158.27    4.25   0
  10 -11  -3   15.44    9.15   0
  10 -10  -3   15.97    7.61   0
  10   1  -3   30.81    2.82   0
  11  -6  -3   35.89    7.50   0
  11  -5  -3   17.55    6.63   0
  11  -4  -3    6.83    6.34   0
  12  -8  -4   61.37   10.50   0
  12  -7  -4   12.52    7.21   0
  12  -2  -4   -3.79    5.25   0
  12  -1  -4   68.16    5.09   0
  12   3  -5    8.54    3.20   0
  13  -1  -5    4.91    4.69   0
  -8  -4  -7    4.26    5.20   0
  -7  -6  -4    0.30    2.15   0
  -7  -5  -4  265.82    3.93   0
  -7  -4  -4   12.78    3.04   0
  -7  -1  -5  370.95    6.64   0
  -7   1  -6   -3.39    5.54   0
  -7   2  -8    4.45    8.47   0
  -7   2  -7  121.07    6.81   0
  -6  -1  -3   43.71    2.51   0
  -6   1  -4   31.39    4.41   0
  -6   3  -5   44.67    4.21   0
  -6   4  -6   27.23    5.25   0
  -6   5  -8   -0.90    7.27   0
  -5 -14  -4   59.91    3.69   0
  -5  -1  -2   59.16    2.28   0
  -5   2  -3  459.60    4.48   0
  -5   5  -5   18.35    4.18   0
  -5   7  -9   -1.98    9.97   0
  -5   7  -8   21.84    7.73   0
  -4 -12  -2  224.40    3.62   0
  -4  -2  -1 2149.23    4.40   0
  -4   5  -4   67.70    4.84   0
  -4   7  -6   19.54    6.05   0
  -4   8  -8    8.26    8.94   0
  -4   8  -7  217.31    7.70   0
  -3 -11  -1   68.62    2.96   0
  -3   5  -3   67.11    3.55   0
  -3   9  -7   44.69    6.19   0
  -2  -8   0  341.36    3.13   0
  -2   2  -1 1229.29    4.06   0
  -2   6  -3 1091.26    6.87   0
  -2   9  -6   39.31    5.83   0
  -2  10  -7   10.18    5.92   0
  -1 -17  -3   23.21    6.96   0
  -1 -13  -1    1.94    3.15   0
  -1   5  -2    6.95    2.82   0
  -1   8  -4  415.03    5.80   0
  -1   9  -5   28.73    5.60   0
  -1  10  -6   37.17    4.74   0
  -1  11  -8   -8.34    9.20   0
   0 -16  -2    9.86    6.96   0
   0 -14  -1  166.19    5.84   0
   0 -10   0  423.49    4.25   0
   0  11  -7   -7.69    7.61   0
   0  12  -9    6.54   10.88   0
   1 -18  -3    7.01    9.84   0
   1 -16  -2   28.16    5.61   0
   1 -14  -1    0.32    5.55   0
   1 -11   0   17.98    4.64   0
   1   6  -2  241.34    2.71   0
   1   9  -4   68.28    3.16   0
   1  10  -5  378.52    5.73   0
   1  11  -6   -1.28    3.97   0
   1  12  -8   -3.41    8.40   0
   2 -18  -3   65.02    8.08   0
   2 -14  -1   11.25    5.20   0
   2 -11   0  336.44    6.24   0
   2   6  -2   34.10    2.01   0
   2   9  -4    2.28    3.46   0
   2  11  -6  138.41    6.33   0
   2  12  -7    0.15    4.98   0
   2  13  -9  -10.05    7.63   0
   3 -16  -2   90.62    7.02   0
   3 -14  -1    6.50    7.44   0
   3 -10   0   49.22    3.83   0
   3   9  -4  150.58    3.85   0
   3  12  -7  119.39    6.65   0
   3  13  -9   23.94   10.17   0
   4 -16  -2    1.20    9.10   0
   4  -9   0  149.24    4.29   0
   4  -1   0    2.33    1.71   0
   4   9  -4  194.38    3.88   0
   4  12  -7    8.46    6.28   0
   5 -13  -1  128.28    8.61   0
   5  -7   0  339.23    5.39   0
   5  -6   0   11.46    2.68   0
   5  -5   0   76.87    2.80   0
   5  -4   0   32.64    2.37   0
   5  -3   0  173.79    3.40   0
   5  10  -5   36.72    3.53   0
   5  11  -6    7.90    4.88   0
   5  12  -7   50.85    4.62   0
   6 -15  -2    1.75   10.79   0
   6 -12  -1   37.14    7.41   0
   6 -11  -1  191.39    5.52   0
   6  13  -9   19.99    8.54   0
   7 -14  -2   -8.14   10.79   0
   7 -10  -1   16.96    6.86   0
   7  -9  -1   -0.67    4.08   0
   7  -1  -1  256.31    2.97   0
   8 -15  -3    7.02    9.67   0
   8 -12  -2  115.24    7.11   0
   8  -5  -1   67.60    5.19   0
   8   2  -2 1140.50    4.66   0
   9 -10  -2   30.28    8.62   0
   9   9  -6    3.50    2.50   0
  10 -12  -3   18.11   11.75   0
  10   8  -6   76.26    2.15   0
  11  -9  -3   11.51    8.82   0
  11  -8  -3   59.18    8.53   0
  11  -7  -3   34.21    6.41   0
  11  -3  -3    9.74    3.93   0
  11  -2  -3   73.24    5.22   0
  13   0  -5    1.21    4.91   0
  -7  -2  -5   19.41    4.09   0
  -7   1  -8   -0.72    7.91   0
  -7   1  -7   12.50    6.96   0
  -6  -2  -3    9.59    2.71   0
  -6   2  -5  111.13    5.38   0
  -6   3  -6   66.00    6.83   0
  -6   4  -8   22.84    9.28   0
  -6   4  -7    1.73    5.78   0
  -5 -10  -2    0.29    1.39   0
  -5   3  -4   10.21    4.45   0
  -5   4  -5  118.11    5.66   0
  -5   5  -6  227.39    7.76   0
  -5   6  -8  107.55   10.12   0
  -5   6  -7    6.51    5.32   0
  -4  -9  -1    2.96    1.60   0
  -4   6  -5    6.80    4.56   0
  -4   7  -7  147.41    7.76   0
  -4   8  -9   42.06    8.65   0
  -3 -16  -3    3.92    5.00   0
  -3 -14  -2   35.23    4.12   0
  -3   3  -2 1499.89    6.14   0
  -3   6  -4  485.83    5.29   0
  -3   7  -5   10.13    4.92   0
  -3   8  -6   33.11    4.69   0
  -3   9  -9  195.30   12.51   0
  -3   9  -8   -2.24    6.66   0
  -2 -17  -3   30.46    6.51   0
  -2 -15  -2   10.61    4.08   0
  -2 -13  -1    9.23    3.84   0
  -2  -9   0  465.37    3.87   0
  -2   4  -2   62.87    2.34   0
  -2   7  -4   16.86    3.07   0
  -2   8  -5   14.34    3.88   0
  -2  10  -9   88.77   11.10   0
  -2  10  -8   13.03    6.64   0
  -1 -16  -2    3.19    6.44   0
  -1 -14  -1   53.91    5.09   0
  -1 -10   0  173.25    2.99   0
  -1  10  -7  156.40    8.73   0
  -1  11  -9   10.35    8.07   0
   0 -18  -3   30.31    6.96   0
   0   7  -3  507.73    4.39   0
   0  10  -6  238.90    7.10   0
   1 -17  -2  154.57    9.25   0
   1 -15  -1   -3.32    5.94   0
   1  12  -9   89.88   10.56   0
   2 -17  -2    5.30    9.09   0
   2 -15  -1   32.41    7.16   0
   2  10  -5  129.96    4.14   0
   2  12  -8   84.08    8.73   0
   3 -17  -2   36.41   10.21   0
   3 -11   0   19.53    3.94   0
   3  10  -5  130.92    4.68   0
   3  11  -6    1.62    3.52   0
   4 -14  -1   16.89    5.55   0
   4 -10   0  173.57    4.92   0
   4  10  -5    3.43    3.02   0
   4  11  -6   -0.36    3.63   0
   4  13  -9   -1.33    6.92   0
   5 -16  -2    1.15    8.10   0
   5 -14  -1   11.03    8.08   0
   5  -9   0   91.72    5.34   0
   5  -8   0  134.67    4.18   0
   5  -2   0  820.28    4.74   0
   5   5  -2  177.65    1.14   0
   5   7  -3  197.75    2.18   0
   5  13  -9   14.41    6.74   0
   6 -13  -1   28.75    7.76   0
   7 -15  -2  142.21   11.14   0
   7 -11  -1  330.57    9.08   0
   7   0  -1  255.85    3.03   0
   7   9  -5   93.72    2.89   0
   7  11  -7   28.40    4.44   0
   7  12  -8    9.72    4.36   0
   8 -13  -2   31.32    7.93   0
   8  -8  -1   46.64    5.33   0
   8  -7  -1    0.12    3.79   0
   8  -6  -1    0.65    3.75   0
   8  -4  -1  102.66    3.79   0
   8  -3  -1   67.87    4.29   0
   9 -11  -2   16.70    7.09   0
   9  10  -7   94.94    3.90   0
   9  11  -8    1.90    5.03   0
  10  -8  -2   11.58    7.89   0
  10  -7  -2   62.85    7.40   0
  10  -6  -2    7.89    4.83   0
  10  -5  -2   -1.41    5.86   0
  10  -4  -2    0.13    6.07   0
  10   2  -3   24.82    2.56   0
  11 -10  -3   68.47   10.11   0
  11  -1  -3   52.22    4.48   0
  12   0  -4   -1.64    4.16   0
  13   1  -5   -1.03    4.85   0
  -7  -9  -5   75.86    2.82   0
  -7  -3  -5  188.34    5.07   0
  -7  -1  -6    4.75    5.36   0
  -7   0  -7  297.70    9.10   0
  -6  -3  -3  813.21    4.98   0
  -6   0  -4    6.32    2.83   0
  -6   3  -7   92.97    7.93   0
  -6   4  -9   -1.10    7.90   0
  -5 -13  -3   11.12    2.70   0
  -5  -2  -2   79.18    2.06   0
  -5   1  -3   51.11    2.41   0
  -5   5  -7   -6.75    7.31   0
  -5   6  -9    6.34    8.16   0
  -4 -15  -3   19.84    4.24   0
  -4 -13  -2   12.16    3.18   0
  -4  -3  -1   71.89    1.13   0
  -4   1  -2    5.09    1.79   0
  -4   3  -3   15.02    2.40   0
  -4   6  -6  120.57    6.68   0
  -4   7  -8   29.86    8.85   0
  -3 -12  -1   52.89    3.30   0
  -3   0  -1  205.01    1.81   0
  -3   8  -7   64.21    6.24   0
  -2   9  -7   11.82    5.55   0
  -2  10 -10  108.50   10.58   0
  -1 -11   0   16.32    3.48   0
  -1   6  -3  130.53    3.66   0
  -1   9  -6  287.90    7.57   0
  -1  10  -8    1.47    8.75   0
   0 -17  -2    6.64    7.08   0
   0 -15  -1  108.24    6.81   0
   0 -12   0  501.26    6.57   0
   0   3  -1   70.74    1.59   0
   0   5  -2  111.39    2.74   0
   0   8  -4  391.23    4.68   0
   0   9  -5  112.05    4.37   0
   0  11  -9   -6.97    9.39   0
   0  11  -8  103.07    6.81   0
   1 -12   0  127.09    4.36   0
   1   7  -3  322.28    4.01   0
   1  10  -6    5.93    5.61   0
   1  12 -10   -0.39    8.62   0
   2 -12   0    1.88    4.17   0
   2  11  -7   20.47    6.89   0
   2  12  -9   27.68    9.59   0
   3 -15  -1   20.53    5.63   0
   3 -12   0    5.30    4.50   0
   3  12  -8   -2.16    6.10   0
   4 -17  -2   18.67    8.10   0
   4 -15  -1   26.85    6.71   0
   4 -12   0  200.46    6.71   0
   4 -11   0   25.16    4.65   0
   4  12  -8    5.07    7.18   0
   5 -17  -2  -12.57   10.53   0
   5 -11   0   67.92    6.00   0
   5 -10   0   44.82    4.61   0
   5  12  -8    6.15    7.06   0
   6 -16  -2   -3.02    8.49   0
   6 -14  -1  127.08    8.80   0
   6  -9   0    4.22    5.54   0
   6  -8   0    5.20    4.85   0
   6  -7   0    0.78    3.75   0
   6  -6   0    5.58    3.19   0
   6  -5   0  116.69    3.29   0
   6  -4   0   15.19    3.22   0
   6   8  -4   30.45    2.05   0
   6  12  -8  197.26    6.26   0
   7 -12  -1   28.98    6.47   0
   7  10  -6   49.63    3.55   0
   8 -14  -2   21.31    8.31   0
   8 -10  -1   73.21    7.06   0
   8  -9  -1    9.69    5.39   0
   8  -2  -1  171.48    4.08   0
   8  12  -9    1.37    6.19   0
   9 -13  -2   13.15   10.36   0
   9 -12  -2   22.65    7.71   0
  10 -10  -2    2.36   10.10   0
  10  -9  -2  100.93    6.80   0
  10  -3  -2    3.10    3.89   0
  10  -2  -2   98.27    4.93   0
  10   9  -7   17.75    3.16   0
  10  10  -8   -2.00    4.69   0
  11   0  -3  107.74    3.99   0
  11   3  -4    9.12    2.19   0
  12  -6  -3  115.97    8.04   0
  12   1  -4   66.27    4.23   0
  13  -5  -4   51.66    7.15   0
  13  -4  -4    6.51    7.00   0
  13  -3  -4    0.67    6.72   0
  13   4  -6   15.29    2.77   0
  -7  -8  -5   27.78    3.02   0
  -7  -4  -5   12.63    3.79   0
  -7  -2  -6   22.09    5.43   0
  -7  -1  -7   12.15    7.02   0
  -6  -4  -3   51.30    2.16   0
  -6  -1  -4   24.20    3.57   0
  -6   1  -5    0.16    3.29   0
  -6   2  -6   19.05    4.89   0
  -6   3  -9    3.28    7.64   0
  -6   3  -8    9.46    7.02   0
  -5   2  -4  153.57    3.82   0
  -5   3  -5   17.66    5.78   0
  -5   4  -6  174.32    5.46   0
  -5   5  -9    8.10   10.60   0
  -5   5  -8   93.95    7.10   0
  -4 -10  -1   62.39    2.15   0
  -4   4  -4   50.53    3.23   0
  -4   5  -5  101.14    4.45   0
  -4   6  -7   77.26    7.85   0
  -4   7  -9   45.37    8.15   0
  -3 -15  -2  136.00    5.65   0
  -3   2  -2   -0.07    2.54   0
  -3   4  -3    8.65    2.09   0
  -3   5  -4   11.90    3.89   0
  -3   6  -5  293.89    6.40   0
  -3   7  -6   33.19    4.37   0
  -3   8 -10    0.69   12.05   0
  -3   8  -9   20.24   11.30   0
  -3   8  -8   98.81    7.24   0
  -2 -16  -2    4.83    5.55   0
  -2 -14  -1   49.38    5.27   0
  -2 -10   0   52.94    2.19   0
  -2   5  -3   91.98    2.85   0
  -2   6  -4    1.36    3.68   0
  -2   7  -5  119.33    5.64   0
  -2   8  -6  148.07    5.29   0
  -2   9  -9   27.32    9.76   0
  -2   9  -8   95.05    7.23   0
  -1 -17  -2    6.24    7.39   0
  -1 -15  -1    1.56    5.51   0
  -1 -12   0  136.08    4.59   0
  -1   7  -4  323.56    4.46   0
  -1   8  -5   24.85    3.80   0
  -1  10 -10   -2.97   10.49   0
  -1  10  -9   58.94    9.33   0
   0  10  -7   58.42    5.65   0
   0  11 -10    0.90    8.77   0
   1 -18  -2   18.37   10.02   0
   1 -16  -1    6.23    6.76   0
   1 -13   0   70.74    4.15   0
   1   8  -4  249.48    3.86   0
   1   9  -5  196.47    4.68   0
   1  11  -8    7.48    6.04   0
   2 -18  -2   22.44    7.72   0
   2 -16  -1   62.77    6.46   0
   2 -13   0   44.93    4.25   0
   2  -7   1 2394.70    8.83   0
   2  -6   1    1.45    2.80   0
   2   7  -3   94.53    2.79   0
   2  10  -6   81.09    5.86   0
   2  12 -10   39.41    8.51   0
   3 -18  -2   51.58    8.62   0
   3 -16  -1    9.24    6.43   0
   3 -13   0   38.80    4.68   0
   3   7  -3    0.92    2.23   0
   3  11  -7    5.89    5.86   0
   3  12  -9   -6.95    8.56   0
   4 -16  -1    6.97   10.40   0
   4 -13   0  273.95    8.96   0
   4   0   0   67.29    1.67   0
   4   7  -3  798.10    4.23   0
   4  11  -7   55.17    6.34   0
   4  12  -9   -3.47    7.90   0
   5 -15  -1   36.62    6.68   0
   5 -12   0   25.57    7.15   0
   5  -1   0    8.40    2.16   0
   5  11  -7  132.13    6.21   0
   6 -10   0    0.43    4.28   0
   6  -3   0   51.42    2.50   0
   6   9  -5    4.74    2.98   0
   6  10  -6   42.01    4.29   0
   6  11  -7   98.40    4.50   0
   6  12  -9    1.27    7.10   0
   7 -13  -1  253.42    8.58   0
   7  12  -9   41.91    8.08   0
   8 -15  -2   -4.47   10.18   0
   8 -12  -1    9.96    9.28   0
   8 -11  -1   -3.90    6.35   0
   8  -1  -1   83.48    3.28   0
   8   8  -5  119.89    2.60   0
   8  11  -8   57.54    5.84   0
   9  -8  -1  256.05    8.29   0
   9  -7  -1    2.33    6.32   0
   9  -6  -1   87.49    5.94   0
   9  -5  -1   -1.41    5.06   0
   9   1  -2  154.52    3.35   0
  10 -12  -2  -10.33   10.14   0
  10 -11  -2  121.60    8.85   0
  10  -1  -2    5.81    3.32   0
  11   8  -7   67.00    2.90   0
  12  -8  -3   24.86    5.28   0
  12  -8  -3    5.70    5.11   0
  12  -7  -3   22.66    7.32   0
  12  -5  -3    1.09    5.52   0
  12  -4  -3   49.62    6.80   0
  12  -3  -3   14.29    5.82   0
  13  -2  -4    7.85    6.88   0
  -7 -10  -6   79.62    3.44   0
  -7  -7  -5    5.65    3.12   0
  -7  -6  -5   24.06    3.33   0
  -7  -5  -5    4.84    3.30   0
  -7  -3  -6   37.43    5.28   0
  -7  -2  -8   -2.05    7.16   0
  -7  -2  -7  120.82    7.10   0
  -7  -1  -8    1.94    5.90   0
  -6  -5  -3  573.32    3.86   0
  -6   1  -6   55.96    6.32   0
  -6   2  -9    2.61   10.26   0
  -6   2  -8   23.65    8.34   0
  -6   2  -7    1.79    5.27   0
  -5 -15  -4   14.71    3.63   0
  -5 -11  -2   13.04    1.81   0
  -5  -3  -2    2.80    1.48   0
  -5   0  -3  950.28    5.34   0
  -5   4  -8   64.55    7.73   0
  -5   4  -7   10.17    5.27   0
  -4   0  -2  635.30    4.04   0
  -4   2  -3  210.30    3.20   0
  -4   5  -6   50.20    6.22   0
  -4   6 -10   18.38   11.40   0
  -4   6  -9  147.70   11.53   0
  -4   6  -8   10.79    6.26   0
  -3 -17  -3   15.21    6.26   0
  -3 -13  -1   51.58    3.93   0
  -3  -7   0   99.34    1.53   0
  -3  -6   0  816.90    2.63   0
  -3   7  -7   15.88    5.43   0
  -2 -11   0  321.53    4.44   0
  -2   1  -1   82.11    1.31   0
  -2   3  -2 1130.80    5.22   0
  -2   8  -7   12.20    4.96   0
  -2   9 -10    2.11    8.88   0
  -1 -13   0   55.50    4.36   0
  -1   2  -1 9866.16    9.74   0
  -1   4  -2 3597.07    8.35   0
  -1   9  -7    1.29    5.01   0
   0 -18  -2   47.65    7.04   0
   0 -16  -1   81.17    5.55   0
   0  -7   1   20.48    2.64   0
   0   6  -3  352.90    4.18   0
   0   9  -6   32.64    4.80   0
   0  10  -8    6.67    6.09   0
   1 -14   0   25.55    5.86   0
   1  -9   1  155.67    4.32   0
   1  -8   1  577.97    4.58   0
   1  -7   1  364.98    3.70   0
   1  -6   1  319.97    3.20   0
   1  -5   1  386.02    3.12   0
   1   5  -2  131.09    2.38   0
   1  10  -7   10.80    6.04   0
   1  11 -10   -1.38   11.24   0
   1  11  -9   44.93    7.64   0
   2 -17  -1   27.71    9.42   0
   2 -14   0    5.72    5.00   0
   2  -9   1  336.36    5.04   0
   2  -8   1   17.87    2.55   0
   2  -5   1 2261.68    7.21   0
   2   8  -4    0.75    2.32   0
   2   9  -5    5.88    3.27   0
   2  11  -8   -7.07    5.42   0
   3 -17  -1   -7.31   10.32   0
   3 -14   0  106.92    5.92   0
   3  -9   1  338.18    5.80   0
   3  -8   1  147.84    3.57   0
   3  -7   1  140.32    3.16   0
   3  -6   1   59.78    2.61   0
   3  -5   1 1990.86    7.63   0
   3   8  -4  190.49    3.56   0
   3  10  -6    5.61    4.54   0
   3  12 -10   16.09    8.18   0
   4 -14   0  134.02    8.45   0
   4  10  -6  179.03    5.21   0
   4  12 -10   61.52    9.50   0
   5 -16  -1    0.33    8.17   0
   5 -13   0   61.46    7.54   0
   5   8  -4    1.95    2.47   0
   5   9  -5   46.08    3.37   0
   5  10  -6    7.88    4.15   0
   5  12  -9   17.50    6.28   0
   6 -15  -1    9.60    7.59   0
   6 -12   0  103.68    8.18   0
   6 -11   0   28.66    5.25   0
   6  -2   0  165.95    2.76   0
   6   2  -1  414.50    2.15   0
   7 -14  -1   10.48    7.88   0
   7 -10   0   11.98    6.84   0
   7  -9   0   18.98    5.56   0
   7  -8   0    2.42    4.12   0
   7  -7   0    1.12    4.01   0
   7  -6   0   -0.30    3.50   0
   7  -5   0   24.27    3.41   0
   7  -4   0   90.57    4.39   0
   7   1  -1  250.79    2.60   0
   7  11  -8   33.91    5.56   0
   8 -13  -1   51.69   10.62   0
   8   9  -6   76.70    3.40   0
   8  10  -7   15.92    4.12   0
   9 -11  -1    1.40    8.55   0
   9 -10  -1   94.04    7.14   0
   9  -9  -1    9.44    5.55   0
   9  -4  -1   44.03    3.80   0
   9  -3  -1   65.59    4.51   0
   9   4  -3  463.13    2.26   0
   9  11  -9   83.66    7.09   0
  11 -10  -2   14.22    9.74   0
  11  -9  -2   18.45   10.26   0
  11  -8  -2   -2.33    6.71   0
  11  -7  -2   79.68    6.49   0
  11  -6  -2   15.24    5.60   0
  11  -5  -2  160.62    7.17   0
  11  -4  -2    7.88    6.13   0
  11   9  -8   12.16    3.88   0
  12  -2  -3    6.42    5.93   0
  12   4  -5   -0.17    2.17   0
  13  -1  -4    1.91    5.97   0
  13   2  -5   -0.52    3.86   0
  -7  -4  -6    7.02    4.73   0
  -7  -3  -8   15.24    6.87   0
  -7  -3  -7   42.33    6.63   0
  -6  -8  -3   40.92    1.38   0
  -6  -6  -3  301.89    3.01   0
  -6  -2  -4   17.92    3.07   0
  -6   1  -9    0.20    8.58   0
  -6   1  -8   38.85    7.46   0
  -6   1  -7   20.63    5.93   0
  -5   1  -4  229.93    3.88   0
  -5   2  -5   38.37    4.74   0
  -5   3  -6  222.90    5.48   0
  -5   4  -9   11.43    7.08   0
  -4 -16  -3   72.95    5.22   0
  -4 -14  -2   70.86    3.72   0
  -4 -11  -1   14.49    2.20   0
  -4   3  -4  456.34    4.82   0
  -4   4  -5    7.13    3.66   0
  -4   5  -7   61.78    7.02   0
  -3 -16  -2   -3.40    4.70   0
  -3  -9   0  140.54    2.41   0
  -3  -8   0  472.89    2.97   0
  -3   3  -3  324.00    4.19   0
  -3   6  -6   88.92    5.06   0
  -3   7 -10   69.77   10.71   0
  -3   7  -9   88.80    9.02   0
  -3   7  -8   56.51    6.34   0
  -2 -17  -2   -1.90    6.06   0
  -2 -15  -1   37.32    5.37   0
  -2 -12   0    5.78    3.98   0
  -2   7  -6   -0.19    5.04   0
  -2   8 -10  120.10   11.03   0
  -2   8  -9   -5.05    9.00   0
  -2   8  -8   28.49    6.27   0
  -1 -18  -2   49.97    8.72   0
  -1 -16  -1    7.58    6.02   0
  -1   8  -6  116.53    4.83   0
  -1   9 -10    3.96    9.87   0
  -1   9  -9   32.92    9.12   0
  -1   9  -8    4.49    5.70   0
   0 -17  -1   21.23    8.40   0
   0 -14   0    3.16    4.15   0
   0  -9   1    8.28    2.43   0
   0  -8   1    1.36    1.99   0
   0  -6   1   18.89    1.85   0
   0  -5   1 1330.48    4.88   0
   0   7  -4    7.02    2.60   0
   0   8  -5   12.17    3.42   0
   0   9  -7   13.38    6.08   0
   0  10 -10   -1.02    9.70   0
   0  10  -9    3.00    6.62   0
   1 -17  -1   14.40    6.74   0
   1 -15   0   70.67    6.98   0
   1 -11   1  270.18    5.71   0
   1 -10   1  384.44    4.72   0
   1  -4   1  237.22    2.49   0
   1   3  -1   28.02    1.10   0
   1   9  -6   71.65    5.59   0
   1  10  -8  154.31    8.41   0
   2 -15   0   -7.55    6.31   0
   2 -11   1    2.83    5.24   0
   2 -10   1   10.83    3.46   0
   2  -4   1  789.00    4.12   0
   2  10  -7   57.10    5.54   0
   2  11 -10   13.73    9.55   0
   2  11  -9   29.61    6.47   0
   3 -15   0   71.30    7.69   0
   3 -11   1   61.69    5.34   0
   3 -10   1  250.52    5.12   0
   3  -4   1  214.81    2.89   0
   3   9  -5   -2.38    2.74   0
   3  11  -8    3.49    5.22   0
   4 -17  -1   -6.02    8.02   0
   4 -15   0   13.64    7.76   0
   4 -10   1   62.84    5.85   0
   4  -9   1    8.50    3.69   0
   4  -8   1   15.82    3.42   0
   4  -7   1   40.95    2.97   0
   4  -6   1  599.03    5.01   0
   4  -5   1   35.36    3.18   0
   4   8  -4  160.62    2.74   0
   4   9  -5    6.28    2.59   0
   4  11  -8   41.00    6.87   0
   5 -17  -1   -0.08   10.66   0
   5 -14   0   12.94    7.97   0
   5  11  -8   -4.03    6.46   0
   5  12 -10   -3.42    7.35   0
   6 -16  -1  133.61    9.80   0
   6 -13   0    4.20    8.00   0
   6  11  -8   15.25    6.47   0
   6  12 -10    8.73    6.83   0
   7 -15  -1   37.29    8.39   0
   7 -11   0    2.13    5.85   0
   7  -3   0  153.11    4.03   0
   8 -14  -1   23.36    8.88   0
   9 -12  -1    7.96    9.99   0
   9  -2  -1  208.74    4.67   0
  10  -8  -1   93.59    7.86   0
  10  -7  -1  136.08    7.54   0
  10   0  -2    5.49    3.15   0
  11  -3  -2   95.03    6.15   0
  11   1  -3   55.44    3.39   0
  12   2  -4    0.58    3.16   0
  -7  -9  -6    1.74    3.46   0
  -7  -8  -6    9.16    4.00   0
  -7  -7  -6   21.12    4.20   0
  -7  -6  -6   -2.80    4.38   0
  -7  -5  -7    8.90    4.95   0
  -7  -5  -6   46.35    4.23   0
  -7  -4  -8   -1.01    7.25   0
  -7  -4  -7    2.68    5.36   0
  -6  -7  -3  328.02    2.46   0
  -6  -3  -4    2.02    3.22   0
  -6  -1  -5    4.49    2.79   0
  -6   0  -6  151.43    5.22   0
  -5 -14  -3   14.70    2.92   0
  -5  -4  -2  237.35    2.16   0
  -5  -1  -3   46.78    2.06   0
  -5   2  -6   55.12    4.91   0
  -5   3 -10   20.78    9.86   0
  -5   3  -9   12.41    9.58   0
  -5   3  -8   14.28    6.94   0
  -5   3  -7   13.11    5.36   0
  -4   1  -3  381.30    4.14   0
  -4   4  -6   36.88    5.86   0
  -4   5 -10   -5.70    8.27   0
  -4   5  -9   76.19    9.11   0
  -4   5  -8    3.49    6.03   0
  -3 -14  -1   86.26    4.38   0
  -3 -10   0   48.57    2.57   0
  -3  -5   0  260.16    1.25   0
  -3  -1  -1  303.67    1.97   0
  -3   4  -4  191.20    3.76   0
  -3   5  -5    2.70    3.39   0
  -3   6  -7   16.24    4.55   0
  -2 -13   0   24.67    3.65   0
  -2   4  -3  712.12    4.92   0
  -2   5  -4  218.81    4.41   0
  -2   6  -5    2.36    3.48   0
  -2   7  -7   -2.54    5.87   0
  -1 -14   0   22.71    4.80   0
  -1  -8   1  319.30    3.64   0
  -1  -7   1   14.25    2.40   0
  -1   5  -3  369.35    3.76   0
  -1   6  -4  552.59    5.09   0
  -1   7  -5  343.99    5.12   0
  -1   8  -7   -4.46    5.49   0
   0 -11   1    6.50    4.13   0
   0 -10   1  365.70    4.18   0
   0   9  -8   90.09    8.06   0
   1 -18  -1   13.41   10.03   0
   1 -12   1   79.35    5.89   0
   1   6  -3    5.91    2.62   0
   1   7  -4   10.67    3.02   0
   1   8  -5  402.84    5.85   0
   1  10  -9  119.96    9.14   0
   2 -18  -1    4.95    8.01   0
   2 -16   0    3.92    8.38   0
   2 -12   1    5.69    5.41   0
   2  -3   1    0.99    1.45   0
   2   5  -2 1384.86    4.39   0
   2   9  -6  148.57    5.24   0
   3 -18  -1    2.80    8.11   0
   3 -16   0   11.97    9.66   0
   3 -12   1   40.68    6.14   0
   3  -3   1  243.95    3.19   0
   3   5  -2   -1.63    1.36   0
   3  10  -7  199.89    6.40   0
   3  11 -10   21.82   10.04   0
   3  11  -9   83.49    6.72   0
   4 -16   0   -2.43    9.34   0
   4 -11   1   15.59    4.25   0
   4  -4   1 2016.59    7.51   0
   4   5  -2  336.81    1.87   0
   4  11  -9   20.87    8.02   0
   5 -15   0   31.40    7.50   0
   5 -10   1  133.89    6.41   0
   5  -9   1    1.17    3.95   0
   5  -8   1    2.97    3.74   0
   5  -7   1   54.89    3.60   0
   5  -6   1   22.99    2.89   0
   5  -5   1  534.63    5.50   0
   6 -14   0   36.62    7.30   0
   6  -1   0 1298.77    5.34   0
   6   6  -3  115.48    1.53   0
   7 -13   0    7.70    9.62   0
   7 -12   0   13.90    6.82   0
   7  -2   0  180.44    3.73   0
   7   7  -4  244.00    2.32   0
   7  10  -7   55.45    4.56   0
   7  11  -9   26.94    6.34   0
   8 -11   0  203.41    8.81   0
   8 -10   0    1.42    7.33   0
   8  -9   0  103.59    6.14   0
   8  -8   0   20.19    4.87   0
   8  -7   0  195.94    5.30   0
   8  -6   0   58.03    3.99   0
   8  -5   0   69.15    4.74   0
   8   3  -2  186.55    1.92   0
   8  11  -9   12.14    6.17   0
   9 -13  -1   -2.45    8.89   0
   9   2  -2   21.61    2.28   0
   9  10  -8   19.00    4.60   0
  10 -11  -1    6.93   10.95   0
  10 -10  -1   18.91    7.50   0
  10  -9  -1   27.37    6.88   0
  10  -6  -1   47.25    5.42   0
  10  -5  -1   93.17    5.12   0
  10  -4  -1  189.78    6.25   0
  10   3  -3   53.53    2.23   0
  11  -2  -2   22.32    4.97   0
  12  -8  -2   15.19    9.60   0
  12  -7  -2   -3.56    8.71   0
  12  -1  -3   -0.37    3.84   0
  13  -4  -3   36.70    7.23   0
  -7  -8  -7    2.47    5.24   0
  -7  -7  -7    2.31    5.26   0
  -7  -6  -7    4.91    5.36   0
  -7  -5  -8    6.79    6.04   0
  -6  -2  -5  117.75    4.31   0
  -6  -1  -6   59.60    5.92   0
  -6   0  -8    2.88    5.99   0
  -5 -12  -2   67.05    2.12   0
  -5   1  -5   67.59    4.36   0
  -5   2 -10    7.91    9.50   0
  -5   2  -7    0.64    7.04   0
  -4 -15  -2    0.40    3.99   0
  -4 -12  -1  176.26    3.24   0
  -4  -4  -1 2188.09    3.19   0
  -4  -1  -2    5.66    1.90   0
  -4   2  -4    2.09    3.47   0
  -4   3  -5   78.85    3.95   0
  -4   4  -7   37.95    5.88   0
  -3 -11   0   24.00    2.80   0
  -3   1  -2    3.69    1.64   0
  -3   5  -6   11.55    5.53   0
  -3   6 -10    2.64    8.22   0
  -3   6  -9   10.48    6.61   0
  -3   6  -8   97.38    6.48   0
  -2 -16  -1   15.48    4.61   0
  -2   7 -11    0.92   12.28   0
  -2   7 -10   38.07    9.35   0
  -2   7  -9   45.43    8.57   0
  -2   7  -8   10.47    5.56   0
  -1 -17  -1  106.65    6.04   0
  -1 -15   0   65.55    5.93   0
  -1 -10   1   11.82    3.01   0
  -1  -9   1    6.97    2.17   0
  -1  -6   1   12.95    1.63   0
  -1   7  -6   46.61    5.33   0
  -1   8 -11   25.36   10.69   0
  -1   8  -9  107.11    9.51   0
  -1   8  -8  196.98    7.34   0
   0 -18  -1   24.86    8.27   0
   0 -16   0    0.20    7.14   0
   0 -12   1   22.20    4.31   0
   0  -4   1   25.44    1.17   0
   0   4  -2    0.74    1.65   0
   0   8  -6  181.08    4.93   0
   0   9 -11   20.32   12.49   0
   0   9 -10  109.40   11.31   0
   0   9  -9   52.79    6.72   0
   1 -16   0   47.08    5.69   0
   1 -13   1    4.26    5.24   0
   1  -3   1  127.06    1.67   0
   1   9  -7  228.73    5.85   0
   1  10 -11    9.99    8.73   0
   1  10 -10   -1.72    7.86   0
   2 -17   0    4.79    8.49   0
   2 -13   1   10.67    4.04   0
   2   8  -5   20.64    3.57   0
   2  10  -9   37.73    7.63   0
   2  10  -8  272.10    7.21   0
   3 -17   0   -0.35    9.29   0
   3 -13   1   53.58    5.29   0
   3   1   0  289.56    1.50   0
   3   9  -6   86.49    4.83   0
   3  11 -11   21.23    8.47   0
   4 -13   1   24.32    7.96   0
   4 -12   1  187.05    5.79   0
   4  -3   1   69.63    2.90   0
   4  10  -7   -0.98    3.95   0
   4  11 -10    7.53    9.30   0
   5 -16   0    6.96    8.08   0
   5 -12   1  139.11    8.23   0
   5 -11   1  121.69    5.30   0
   5  -4   1   57.17    3.36   0
   5  10  -7    8.33    5.08   0
   5  11  -9    2.10    5.82   0
   6 -15   0   20.91    7.73   0
   6 -10   1   -0.92    6.07   0
   6  -9   1  224.95    6.59   0
   6  -8   1   -2.65    4.17   0
   6  -7   1   22.21    4.87   0
   6  -6   1   61.74    5.04   0
   6  10  -7   64.21    4.22   0
   6  11  -9   -4.00    6.68   0
   7 -14   0   58.45    8.07   0
   7   8  -5  376.74    3.84   0
   7   9  -6   -1.71    3.44   0
   8 -12   0   -6.21    7.07   0
   8  -4   0    7.38    3.72   0
   8  10  -8   50.29    5.30   0
   9  -8   0   37.50    6.94   0
   9  -1  -1   78.17    3.43   0
   9   7  -5    0.78    1.73   0
   9   9  -7   28.67    3.72   0
  10 -12  -1    2.81    9.11   0
  10  -3  -1   65.63    5.84   0
  12  -6  -2   13.43    6.63   0
  12  -5  -2  101.55    8.78   0
  13  -3  -3   84.64    7.90   0
  -6  -4  -4   54.97    2.99   0
  -6  -2  -6   26.00    4.87   0
  -6  -1  -9    4.66    7.91   0
  -6  -1  -8   49.65    7.66   0
  -6  -1  -7   20.07    4.50   0
  -5  -2  -3  446.06    3.88   0
  -5   1  -6   80.73    5.44   0
  -5   2  -9   30.35    7.24   0
  -5   2  -8   64.04    6.31   0
  -4 -13  -1   29.26    3.32   0
  -4   3  -6   -1.68    5.66   0
  -4   4 -10    5.36    8.14   0
  -4   4  -9   75.26    6.65   0
  -4   4  -8   16.76    5.33   0
  -3 -17  -2   22.99    5.66   0
  -3 -15  -1    6.05    4.07   0
  -3 -12   0    3.38    3.07   0
  -3   2  -3  435.35    4.30   0
  -3   3  -4  412.02    4.72   0
  -3   4  -5  892.91    7.01   0
  -3   5 -11    5.88   12.05   0
  -3   5  -7   66.51    5.57   0
  -2 -17  -1   50.44    5.99   0
  -2 -14   0   -1.97    4.45   0
  -2   2  -2   21.77    2.25   0
  -2   6  -6  108.74    4.54   0
  -1 -18  -1    0.04    8.51   0
  -1 -12   1   91.00    4.56   0
  -1 -11   1  687.35    5.74   0
  -1  -5   1   58.77    1.85   0
  -1   3  -2   -0.35    2.25   0
  -1   6  -5   -2.46    4.17   0
  -1   8 -10   10.44    7.84   0
   0 -13   1   55.80    3.93   0
   0   5  -3   54.76    2.97   0
   0   6  -4  104.42    3.56   0
   0   7  -5  155.29    3.85   0
   0   8  -7   25.90    4.54   0
   1 -17   0   31.92    6.88   0
   1 -14   1   38.17    7.13   0
   1   8  -6  255.53    6.34   0
   1   9  -8    4.92    5.34   0
   2 -14   1   59.41    5.70   0
   2   3  -1 2660.67    3.62   0
   2   6  -3   58.20    2.05   0
   2   7  -4    4.22    2.76   0
   2   9  -7  211.63    6.57   0
   2  10 -11    8.27    8.52   0
   2  10 -10   37.80    7.74   0
   3 -14   1   89.65    6.04   0
   3  -2   1   46.89    2.04   0
   3   8  -5  494.77    5.31   0
   3  10  -9   24.96    7.16   0
   3  10  -8   -2.18    4.98   0
   4 -17   0  -11.12    8.54   0
   4 -14   1   99.39    7.91   0
   4   9  -6  300.96    6.03   0
   4  10  -8    3.97    6.38   0
   4  11 -11    6.95    8.15   0
   5 -17   0   30.79   11.28   0
   5 -13   1   14.74    5.96   0
   5  -3   1  449.94    4.42   0
   5   9  -6   31.95    3.95   0
   5  11 -11   12.08   11.16   0
   5  11 -10   36.18    7.10   0
   6 -16   0    3.02    8.90   0
   6 -12   1   13.67    8.08   0
   6 -11   1   15.14    5.60   0
   6  -5   1   92.46    3.31   0
   6   0   0  400.29    3.26   0
   6   9  -6   96.94    4.10   0
   6  11 -10   42.88    8.12   0
   7 -15   0   68.77    9.45   0
   7  -9   1   -2.50    6.21   0
   7  -8   1   75.46    6.08   0
   7  -1   0   49.49    2.69   0
   7  10  -8   10.59    5.08   0
   7  11 -10   11.36    7.78   0
   8 -14   0    6.87   11.82   0
   8 -13   0   17.86    8.29   0
   8  -3   0   63.29    3.21   0
   8   1  -1   81.82    2.27   0
   9 -12   0    1.04    9.75   0
   9 -11   0   -3.94    9.07   0
   9 -10   0    2.14    6.34   0
   9  -9   0   49.79    6.37   0
   9  -7   0   32.09    5.17   0
   9  -6   0  458.87    7.62   0
   9  -5   0    2.16    5.61   0
   9   8  -6   27.34    2.40   0
   9  10  -9   28.06    5.77   0
  10   1  -2   -0.39    2.70   0
  10   9  -8   57.56    4.68   0
  11  -9  -1   85.46    8.31   0
  11  -8  -1   23.49    7.15   0
  11  -7  -1   29.78    7.74   0
  11  -6  -1   21.62    7.74   0
  11  -1  -2   36.00    3.42   0
  11   2  -3   64.36    2.95   0
  11   4  -4  146.07    2.03   0
  12  -4  -2   12.81    5.27   0
  13  -2  -3   15.34    5.91   0
  13   1  -4    1.16    4.62   0
  13   3  -5   22.02    3.12   0
  -6  -5  -4   14.75    2.59   0
  -6  -3  -5   37.66    2.81   0
  -6  -2  -9    7.54    8.86   0
  -6  -2  -8   28.69    7.02   0
  -6  -2  -7   11.08    5.90   0
  -5 -15  -3    0.69    3.42   0
  -5  -5  -2  444.69    2.35   0
  -5  -1  -4  234.72    4.13   0
  -5   0  -5   32.26    4.00   0
  -5   1 -10    5.17    7.58   0
  -5   1  -9   18.12    9.12   0
  -5   1  -8   31.72    7.54   0
  -5   1  -7   29.62    5.88   0
  -4 -16  -2   20.68    4.52   0
  -4   2  -5   47.96    4.71   0
  -4   3 -10   12.79   10.52   0
  -4   3  -9   43.34    7.82   0
  -4   3  -8    1.95    7.20   0
  -4   3  -7   72.02    5.74   0
  -3 -16  -1    6.51    4.80   0
  -3 -13   0   33.72    3.34   0
  -3   4  -6  121.98    5.64   0
  -3   5 -10  181.73    8.90   0
  -3   5  -9   15.99    6.31   0
  -3   5  -8  107.53    6.39   0
  -2 -15   0    3.48    5.01   0
  -2 -10   1  325.64    3.97   0
  -2  -9   1  276.85    3.49   0
  -2  -8   1  259.81    3.07   0
  -2   3  -3  850.11    5.34   0
  -2   4  -4    3.49    3.18   0
  -2   5  -5  142.83    3.61   0
  -2   6 -11   51.71    9.13   0
  -2   6 -10   26.13   10.16   0
  -2   6  -9  284.98    9.90   0
  -2   6  -8   23.26    7.13   0
  -1 -16   0   41.43    4.90   0
  -1 -13   1  292.98    5.75   0
  -1   4  -3  620.06    4.66   0
  -1   5  -4 1106.14    6.49   0
  -1   7 -11   44.87   11.60   0
  -1   7  -8   75.40    7.38   0
  -1   7  -7   16.29    4.26   0
   0 -14   1  161.57    5.46   0
   0  -3   1   74.72    1.56   0
   0   2  -1 3638.46    5.22   0
   0   7  -6    1.63    4.66   0
   0   8 -11   12.79   11.21   0
   0   8 -10    5.68    8.47   0
   0   8  -9    0.06    8.17   0
   0   8  -8   52.15    5.44   0
   1 -18   0    1.52    9.90   0
   1 -15   1    5.94    6.70   0
   1   9 -11   18.93    8.55   0
   1   9 -10    4.63    6.91   0
   1   9  -9   15.42    5.93   0
   2 -18   0   -5.00    7.78   0
   2 -15   1   32.54    5.67   0
   2  -2   1 1174.34    3.90   0
   2   1   0  248.80    0.86   0
   2   9  -8   75.76    7.12   0
   3 -18   0   21.47    9.00   0
   3 -15   1    7.52    5.91   0
   3   6  -3  176.17    2.68   0
   3   7  -4  257.27    3.79   0
   3   9  -7   -0.93    5.20   0
   3  10 -11   40.74   10.98   0
   3  10 -10   56.49    8.49   0
   4 -15   1   19.07    6.75   0
   4  -2   1 2041.58    6.62   0
   4   1   0   -0.27    1.10   0
   4   6  -3  723.16    3.62   0
   4   8  -5   46.68    3.56   0
   4  10  -9   45.77    7.55   0
   5 -15   1   19.03   10.75   0
   5 -14   1   14.51    6.16   0
   5   3  -1  209.79    0.87   0
   5   6  -3   12.45    1.41   0
   5   8  -5  148.73    3.84   0
   5  10  -8   -2.65    4.42   0
   6 -14   1   10.39    9.93   0
   6 -13   1   12.11    6.44   0
   6  -4   1  143.57    3.25   0
   6   7  -4  570.38    3.74   0
   6   8  -5  211.74    3.68   0
   6  10  -8   73.19    5.59   0
   7 -12   1  157.89    9.78   0
   7 -11   1   -1.14    6.05   0
   7 -10   1  104.58    6.35   0
   7  -7   1   11.38    3.93   0
   7  -6   1    0.67    3.88   0
   7  -5   1   89.42    4.77   0
   7   2  -1   31.14    1.40   0
   8  -2   0   21.99    3.78   0
   8   9  -7   64.23    4.18   0
   9 -13   0    1.54   10.91   0
   9  -4   0  225.70    5.59   0
   9   0  -1  544.13    4.88   0
  10  -2  -1  121.27    4.25   0
  11  -5  -1    9.84    5.16   0
  11  -4  -1   15.38    5.83   0
  12  -3  -2   14.33    4.96   0
  -6  -4  -5  295.59    4.78   0
  -6  -3  -9    9.44    8.63   0
  -6  -3  -8    7.34    6.51   0
  -6  -3  -7  106.75    5.65   0
  -6  -3  -6   57.55    4.71   0
  -5 -13  -2   30.69    2.31   0
  -5  -3  -3   69.32    2.22   0
  -4 -14  -1   83.73    3.70   0
  -4   1  -4  615.74    4.85   0
  -4   2  -6  376.38    6.66   0
  -3   4 -11    3.55    8.51   0
  -3   4 -10   15.85   10.07   0
  -3   4  -7   77.40    6.14   0
  -2 -18  -1   -0.53    7.57   0
  -2 -11   1  331.71    4.77   0
  -2  -7   1  732.76    3.79   0
  -2   5  -6   30.06    3.87   0
  -1 -17   0   35.51    7.90   0
  -1 -14   1    2.87    5.38   0
  -1  -4   1  885.62    3.22   0
  -1   6  -6    3.31    3.71   0
  -1   7 -10  163.62    8.12   0
  -1   7  -9   48.12    6.38   0
   0 -18   0   26.50    9.50   0
   0 -15   1  107.51    5.55   0
   1 -16   1    0.74    7.91   0
   1 -11   2   87.41    5.01   0
   1 -10   2   74.38    4.60   0
   1  -9   2  126.63    4.05   0
   1  -8   2  769.80    5.97   0
   1  -2   1 9553.54    9.54   0
   1   4  -2  420.37    2.71   0
   1   6  -4   14.28    2.82   0
   1   7  -5  141.36    3.46   0
   1   8  -7   16.46    4.45   0
   2 -16   1   27.71    6.01   0
   2 -12   2   73.34    5.69   0
   2 -11   2   15.07    3.93   0
   2 -10   2   62.57    4.13   0
   2  -9   2 1458.80    8.02   0
   2  -8   2    2.64    2.75   0
   2  -7   2 1619.66    7.55   0
   2   8  -6   28.69    3.58   0
   2   9 -11   18.55   11.14   0
   2   9 -10   71.18    8.89   0
   2   9  -9   50.96    7.16   0
   3 -16   1    9.64    6.90   0
   3 -12   2   26.89    5.97   0
   3 -11   2    2.80    4.75   0
   3 -10   2  619.81    7.03   0
   3  -9   2   78.24    3.99   0
   3  -8   2   40.92    3.24   0
   3  -7   2  503.42    5.03   0
   3  -6   2    8.31    3.06   0
   4 -16   1   68.22    7.86   0
   4 -11   2  138.95    6.57   0
   4 -10   2   76.19    4.81   0
   4  -9   2    1.18    3.79   0
   4  -8   2  110.27    4.24   0
   4  -7   2  153.89    4.78   0
   4   7  -4    1.70    2.19   0
   4   9  -7   -3.95    4.85   0
   4  10 -11   65.81   10.59   0
   4  10 -10   35.77    6.71   0
   5 -16   1   -4.07   11.48   0
   5  -2   1    5.44    2.61   0
   5   7  -4   47.49    2.34   0
   5  10  -9   61.91    6.67   0
   6 -15   1   87.84   10.89   0
   6  -3   1   61.25    2.67   0
   6  10  -9    8.01    6.85   0
   7 -14   1   16.48   11.51   0
   7 -13   1   39.02    8.19   0
   7  -4   1   97.36    4.63   0
   7   9  -7   33.67    4.19   0
   7  10  -9   -1.76    6.89   0
   8 -11   1   10.09    9.36   0
   8 -10   1   -3.54    7.42   0
   8  -9   1   41.01    5.73   0
   8  -8   1   44.93    6.70   0
   8  -7   1  300.65    7.56   0
   8  10  -9   10.28    4.69   0
   9  -3   0   37.46    4.63   0
  10 -11   0    2.04    8.09   0
  10 -10   0   38.03    7.92   0
  10  -9   0   66.84    7.33   0
  10  -8   0   -1.96    6.54   0
  10  -7   0   52.03    6.09   0
  10  -6   0    6.38    7.01   0
  10  -1  -1    7.70    3.73   0
  10   8  -7   32.99    3.69   0
  11  -3  -1   12.14    5.11   0
  12  -2  -2   89.40    6.35   0
  12   1  -3    0.12    3.63   0
  12   3  -4   14.15    2.55   0
  13  -1  -3    5.97    6.00   0
  -6  -6  -4    5.75    2.32   0
  -6  -4  -9   -4.67    8.30   0
  -6  -4  -6   26.30    4.57   0
  -5  -2  -4  153.68    3.62   0
  -5  -1 -10    7.34    8.45   0
  -5  -1  -5   61.83    3.79   0
  -5   0  -9   10.36    6.33   0
  -5   0  -7   55.86    4.82   0
  -4  -2  -2  922.49    3.64   0
  -4   1  -5   14.79    3.63   0
  -4   2 -10    1.82    7.08   0
  -4   2  -9   24.49    8.04   0
  -4   2  -8   10.36    7.04   0
  -4   2  -7    3.81    4.91   0
  -3 -17  -1   15.21    6.14   0
  -3 -14   0   97.62    4.19   0
  -3   2  -4   35.60    3.26   0
  -3   3  -5    1.33    2.73   0
  -3   4  -9    5.58    5.54   0
  -3   4  -8    5.34    5.28   0
  -2 -16   0    4.62    4.32   0
  -2 -13   1  174.59    4.71   0
  -2 -12   1   15.35    3.07   0
  -2  -6   1   18.56    1.65   0
  -2   4  -5   67.95    4.05   0
  -2   5 -11    9.91    8.45   0
  -2   5 -10    5.72    9.39   0
  -2   5  -9   38.60    7.34   0
  -2   5  -8   35.68    5.98   0
  -2   5  -7   35.36    4.54   0
  -1 -18   0    2.41    7.67   0
  -1 -15   1    1.67    5.72   0
  -1   1  -1    8.13    0.86   0
  -1   5  -5   36.00    4.02   0
  -1   6 -11    5.17   11.24   0
  -1   6  -7   16.39    5.20   0
   0 -16   1   82.57    6.94   0
   0 -11   2  110.80    4.91   0
   0 -10   2   79.38    4.02   0
   0  -9   2  496.59    5.30   0
   0  -8   2   41.14    3.15   0
   0   6  -5  623.73    5.49   0
   0   7 -11   51.20   11.04   0
   0   7  -8    3.85    6.04   0
   0   7  -7    5.77    4.40   0
   1 -17   1  114.66    9.79   0
   1 -13   2   22.85    5.85   0
   1 -12   2   13.59    4.04   0
   1  -7   2  150.74    3.01   0
   1  -6   2 2640.65    8.59   0
   1   5  -3   -0.27    1.78   0
   1   7  -6  250.20    5.45   0
   1   8 -11    2.82    9.13   0
   1   8 -10   13.57    8.74   0
   1   8  -9    8.14    7.23   0
   1   8  -8   31.43    4.52   0
   2 -17   1   49.55    7.63   0
   2 -13   2    1.14    4.23   0
   2  -6   2   20.52    2.32   0
   2   7  -5  512.14    5.40   0
   2   8  -7  233.89    6.85   0
   3 -17   1   15.48    8.02   0
   3 -14   2   32.51    7.13   0
   3 -13   2   95.07    6.06   0
   3  -5   2  301.57    4.24   0
   3   8  -6   61.64    4.64   0
   3   9  -9   18.20    7.24   0
   3   9  -8   15.37    4.76   0
   4 -17   1    1.62    8.57   0
   4 -13   2    0.94    7.19   0
   4 -12   2  203.10    6.46   0
   4  -6   2   41.82    2.90   0
   5 -12   2   52.38    8.22   0
   5 -11   2   11.24    5.06   0
   5 -10   2    6.50    4.40   0
   5  -9   2   77.88    4.89   0
   5  -8   2   72.15    4.28   0
   5  -7   2  324.33    6.02   0
   5   1   0    8.87    1.25   0
   5   9  -7    1.04    3.35   0
   5  10 -11    7.36    7.71   0
   5  10 -10    2.99    6.37   0
   6 -16   1   25.56    9.65   0
   6   9  -7   35.14    4.60   0
   6  10 -11   59.14    9.42   0
   6  10 -10    6.06    8.20   0
   7 -15   1    2.44    8.98   0
   7  10 -10   14.94    8.24   0
   8 -13   1   -2.14    8.62   0
   8 -12   1    3.74    7.73   0
   8  -6   1   -2.14    3.75   0
   8  -5   1  123.64    5.60   0
   8  -1   0  127.26    3.66   0
   8   8  -6   -0.06    3.10   0
   8  10 -10   97.88    7.86   0
   9   9  -8   23.81    4.94   0
  10  -5   0    2.76    4.70   0
  10   9  -9   22.97    5.39   0
  11   8  -8    9.67    4.48   0
  12  -7  -1    6.50    7.05   0
  12  -6  -1   15.12    8.16   0
  -6  -7  -4   11.02    2.41   0
  -6  -5  -5    1.04    3.05   0
  -6  -4  -8   19.46    4.99   0
  -6  -4  -7    4.99    4.02   0
  -5 -14  -2  121.93    3.29   0
  -5  -1  -9   18.59    7.65   0
  -5  -1  -8   32.22    7.05   0
  -5  -1  -7   37.93    5.42   0
  -5  -1  -6   77.50    4.44   0
  -4 -17  -2    2.90    5.03   0
  -4 -15  -1   16.93    4.05   0
  -4 -10   0  177.41    2.63   0
  -4  -1  -3  377.79    3.60   0
  -4   0  -4 1220.08    6.60   0
  -4   1 -10   26.36    9.34   0
  -4   1  -6    1.82    4.33   0
  -3 -15   0   83.37    5.13   0
  -3  -2  -1   50.19    1.03   0
  -3   1  -3 1232.18    5.42   0
  -3   3 -11    1.42    8.42   0
  -3   3 -10   39.94    9.73   0
  -3   3  -7  187.33    6.16   0
  -3   3  -6   45.98    3.72   0
  -2 -17   0    8.87    6.62   0
  -2 -14   1   11.55    5.12   0
  -2   3  -4  456.05    4.80   0
  -1 -16   1   21.88    6.45   0
  -1   5 -12   88.17   11.80   0
  -1   6 -10   38.48    6.60   0
  -1   6  -9   13.34    6.05   0
  -1   6  -8   34.29    4.81   0
   0 -17   1   29.48    8.69   0
   0 -13   2   68.30    5.53   0
   0 -12   2  200.61    5.11   0
   0  -7   2    5.28    2.20   0
   0   3  -2 2064.92    5.36   0
   0   5  -4    0.95    2.21   0
   0   6  -6   -0.14    4.29   0
   0   7 -10   28.99    6.77   0
   0   7  -9   51.80    5.90   0
   1 -18   1   -8.68    9.07   0
   1 -14   2    8.01    6.54   0
   2 -18   1    1.12    8.03   0
   2 -15   2   20.36    8.41   0
   2 -14   2    6.63    5.34   0
   2  -5   2   88.98    2.56   0
   2   6  -4   23.75    2.61   0
   2   8 -12   75.20   12.08   0
   2   8  -8  229.48    7.05   0
   3 -15   2  132.58    9.32   0
   3  -1   1  281.06    2.23   0
   3   3  -1   30.49    0.61   0
   3   9 -11    2.89    7.42   0
   3   9 -10   55.79    6.73   0
   4 -15   2   -5.27    9.89   0
   4 -14   2   59.14    6.87   0
   4  -5   2    1.98    2.36   0
   4  -1   1  607.16    3.64   0
   4   8  -6   15.17    3.91   0
   4   9  -9   -0.18    6.74   0
   4   9  -8   74.06    4.97   0
   5 -14   2  110.73    9.93   0
   5 -13   2   35.81    6.60   0
   5  -6   2  183.32    4.19   0
   5  -5   2  437.16    5.18   0
   5   9  -8   35.62    5.90   0
   6 -13   2   87.03    9.72   0
   6 -12   2   25.36    6.59   0
   6 -11   2   72.88    6.34   0
   6 -10   2    1.50    5.31   0
   6  -9   2   49.84    4.70   0
   6  -8   2   70.38    4.86   0
   6  -7   2   20.07    5.34   0
   6  -2   1  235.97    3.16   0
   7  -3   1   77.67    3.16   0
   7   8  -6  253.26    4.33   0
   7  10 -11   42.09    7.33   0
   8  -4   1    2.66    4.65   0
   8   6  -4   14.48    1.48   0
   8   7  -5    1.97    2.25   0
   8   9  -8   12.25    5.33   0
   9 -12   1    7.01   10.22   0
   9 -11   1    6.57    7.83   0
   9 -10   1    6.34    7.50   0
   9  -9   1   96.72    6.96   0
   9  -8   1   41.99    5.91   0
   9  -7   1   -0.65    7.00   0
   9  -2   0   36.36    2.98   0
  10  -4   0    1.10    4.13   0
  10   2  -2   93.20    2.76   0
  10   6  -5   93.62    1.85   0
  10   7  -6    2.38    2.32   0
  11  -9   0   -0.40    7.70   0
  11  -8   0   38.03    7.63   0
  11  -7   0   17.79    8.95   0
  11  -2  -1   54.66    5.44   0
  12  -5  -1    1.70    6.05   0
  12  -4  -1  124.09    7.26   0
  12  -1  -2   12.47    4.45   0
  13  -3  -2   25.06    7.47   0
  -6  -8  -4  179.25    3.11   0
  -6  -6  -5  305.08    4.76   0
  -6  -5  -8    1.67    4.87   0
  -6  -5  -7   23.51    5.51   0
  -6  -5  -6   15.25    3.10   0
  -5  -6  -2  192.54    1.61   0
  -5  -4  -3  113.49    2.26   0
  -5  -3  -4    5.23    2.74   0
  -5  -2 -10   22.87    6.97   0
  -5  -2  -9   35.85    7.51   0
  -5  -2  -5   30.94    3.82   0
  -4 -12   0  190.72    3.43   0
  -4 -11   0   27.35    2.40   0
  -4  -9   0  131.66    1.84   0
  -4   1  -9   41.45    6.21   0
  -4   1  -8  258.73    7.69   0
  -4   1  -7   54.47    4.96   0
  -3 -16   0   14.77    5.05   0
  -3 -10   1  121.87    2.80   0
  -3   2 -11   23.82   11.09   0
  -3   2  -5   85.44    4.03   0
  -3   3  -9   87.66    6.27   0
  -3   3  -8  109.88    5.70   0
  -2 -18   0    5.10    6.68   0
  -2 -15   1   37.73    5.46   0
  -2   1  -2  254.25    2.39   0
  -2   2  -3  218.57    2.91   0
  -2   4 -11   32.15    8.36   0
  -2   4 -10  104.52    9.22   0
  -2   4  -9  211.84    8.61   0
  -2   4  -7   14.32    5.53   0
  -2   4  -6   31.42    3.60   0
  -1 -17   1   20.35    7.11   0
  -1 -12   2    7.64    4.69   0
  -1 -11   2   -2.01    3.56   0
  -1 -10   2   54.28    2.78   0
  -1  -9   2  110.96    3.35   0
  -1  -8   2    1.12    2.79   0
  -1   2  -2   10.95    1.84   0
  -1   3  -3   -4.35    2.54   0
  -1   4  -4  327.04    3.78   0
  -1   5 -11   26.64   11.07   0
  -1   5  -6   44.17    3.66   0
   0 -18   1   14.81    9.68   0
   0 -14   2    0.72    5.96   0
   0  -6   2  502.42    3.70   0
   0   4  -3 2515.68    7.26   0
   0   6 -12    7.44    8.82   0
   0   6 -11   77.61   10.15   0
   0   6  -7  442.97    6.96   0
   1 -15   2   -3.89    5.34   0
   1  -5   2   10.77    2.04   0
   1   6  -5  159.97    4.34   0
   1   7 -12   -8.96    8.83   0
   1   7 -11   -4.96   10.26   0
   1   7  -8  166.71    6.89   0
   1   7  -7  303.73    5.61   0
   2 -16   2   10.79    9.08   0
   2  -4   2   64.31    3.00   0
   2  -1   1   81.32    1.28   0
   2   4  -2  172.68    1.98   0
   2   5  -3    2.26    2.13   0
   2   7  -6   45.04    4.48   0
   2   8 -11   21.21    7.96   0
   2   8 -10   26.11    6.35   0
   2   8  -9  100.89    6.15   0
   3 -16   2    0.68    7.49   0
   3  -4   2  601.54    4.40   0
   3   7  -5  633.01    5.00   0
   3   8  -7  217.82    5.15   0
   4 -16   2   27.24    9.93   0
   4  -4   2  204.84    3.19   0
   4   9 -11   -0.83    7.13   0
   4   9 -10   22.58    6.18   0
   5 -16   2   68.62   10.97   0
   5 -15   2   15.71    7.66   0
   5  -1   1 1016.92    4.90   0
   5   8  -6  146.87    3.52   0
   5   9  -9    1.80    6.61   0
   6 -15   2    8.98   11.97   0
   6 -14   2   30.71    7.96   0
   6  -6   2    4.67    3.46   0
   6   1   0 1362.43    4.53   0
   6   8  -6   -1.05    3.13   0
   6   9  -8    4.14    4.05   0
   7 -13   2   19.40   10.83   0
   7 -12   2   -3.27    7.28   0
   7 -11   2   22.96    6.41   0
   7 -10   2   10.79    5.58   0
   7  -9   2   33.62    5.97   0
   7  -8   2    6.78    4.93   0
   7  -7   2   98.91    6.12   0
   7   9  -8  221.13    5.12   0
   9  -6   1    6.51    4.87   0
   9  -5   1   35.03    6.16   0
   9   1  -1   78.58    2.55   0
   9   3  -2   50.32    1.66   0
   9   8  -7   27.17    3.78   0
   9   9  -9   18.45    5.37   0
  10 -10   1   20.47   11.15   0
  10  -9   1    8.00    8.88   0
  10  -3   0   97.83    5.80   0
  11  -6   0    4.74    5.90   0
  11  -5   0   30.30    6.64   0
  11   1  -2   39.64    3.00   0
  11   7  -7    3.11    3.04   0
  13   0  -3   -6.82    4.98   0
  13   2  -4    2.55    3.37   0
  -6  -9  -4    3.82    1.95   0
  -6  -7  -8    7.75    5.84   0
  -6  -7  -5   27.40    3.17   0
  -6  -6  -8    3.12    4.85   0
  -6  -6  -7   12.54    5.47   0
  -6  -6  -6   22.63    3.96   0
  -5 -15  -2   16.32    3.09   0
  -5  -3 -10   13.01    4.78   0
  -5  -3 -10   10.56    4.70   0
  -5  -2  -8   64.22    6.33   0
  -5  -2  -7   13.96    6.05   0
  -5  -2  -6   48.62    3.55   0
  -4 -16  -1   45.38    4.45   0
  -4 -13   0  241.01    4.32   0
  -4  -8   0   28.53    1.24   0
  -4   0 -10    8.48    6.98   0
  -3 -12   1  149.16    3.87   0
  -3 -11   1  133.42    2.85   0
  -3  -9   1   20.74    2.04   0
  -3   1  -4  135.57    3.51   0
  -3   2 -10   46.66    6.82   0
  -3   2  -9   11.98    6.83   0
  -3   2  -6   77.50    5.06   0
  -2 -16   1   58.55    6.41   0
  -2  -5   1 1885.34    4.33   0
  -2   3 -11   24.66   10.24   0
  -2   3  -5   22.46    3.78   0
  -2   4  -8   21.27    4.67   0
  -1 -14   2   20.20    5.50   0
  -1 -13   2  235.51    4.93   0
  -1  -7   2   30.24    2.69   0
  -1   4 -12   30.68   12.42   0
  -1   5 -10  114.84    7.75   0
  -1   5  -9   23.41    5.58   0
  -1   5  -8   20.01    4.36   0
  -1   5  -7    9.22    3.81   0
   0 -15   2   36.63    4.88   0
   0   5  -5   39.37    3.50   0
   0   6 -10   24.25    6.80   0
   0   6  -9   34.29    6.89   0
   0   6  -8    9.52    4.22   0
   1 -16   2   -3.19    5.67   0
   1   7 -10   -4.38    6.43   0
   1   7  -9   71.70    6.13   0
   2 -17   2   -1.49    9.23   0
   2 -11   3   50.13    5.66   0
   2 -10   3  382.20    6.63   0
   2   7 -12   -5.90   11.69   0
   3 -17   2   35.99    8.57   0
   3 -12   3    8.45    6.33   0
   3 -11   3  384.97    7.54   0
   3 -10   3   13.58    6.27   0
   3  -9   3   78.77    5.60   0
   3   6  -4   17.59    2.62   0
   3   8 -12  115.29    9.73   0
   3   8 -11   12.36    8.79   0
   3   8 -10   14.69    8.18   0
   3   8  -9  177.58    8.12   0
   3   8  -8  158.19    5.04   0
   4 -17   2   -0.20    9.14   0
   4 -11   3  136.84    6.28   0
   4 -10   3    4.58    5.76   0
   4   7  -5   13.12    2.70   0
   4   8  -7   61.28    3.87   0
   5  -4   2  240.11    3.66   0
   5   9 -11   55.35    7.71   0
   5   9 -10    1.75    5.90   0
   6  -5   2   55.37    3.70   0
   6  -1   1  151.88    3.15   0
   6   9 -11    4.74    9.53   0
   6   9 -10   20.47    8.31   0
   6   9  -9    4.27    4.95   0
   7 -14   2    0.42    8.98   0
   7  -6   2  188.73    5.06   0
   7  -2   1   29.25    2.73   0
   7   7  -5   97.39    3.03   0
   7   9 -10    3.61    7.27   0
   7   9  -9   39.74    6.17   0
   8 -13   2    3.60   10.68   0
   8 -12   2    7.17   11.18   0
   8 -11   2    4.18    7.86   0
   8 -10   2  183.52    7.76   0
   8  -9   2   -6.22    7.10   0
   8  -8   2  322.68    8.74   0
   8  -3   1   51.59    3.41   0
   8   0   0  160.00    3.35   0
   8   2  -1  167.51    2.19   0
   8   8  -7   20.34    3.48   0
   8   9 -10   14.84    7.00   0
   8   9  -9    3.89    4.62   0
   9  -4   1   76.53    5.48   0
   9  -1   0   41.42    3.58   0
   9   9 -10   11.41    7.90   0
  10  -8   1   54.34    7.16   0
  10  -7   1   -0.62    8.56   0
  10   8  -8   -2.60    4.33   0
  11  -4   0   14.20    5.96   0
  11  -1  -1   83.95    4.91   0
  11   3  -3    7.98    1.97   0
  12  -3  -1   80.84    6.22   0
  12   0  -2  167.10    5.17   0
  13  -2  -2   52.58    6.58   0
  -6 -11  -4   72.09    2.07   0
  -6 -10  -4   87.26    2.43   0
  -6  -8  -8    8.80    6.30   0
  -6  -8  -5  131.42    3.60   0
  -6  -7  -7   20.98    5.36   0
  -6  -7  -6   -4.32    3.85   0
  -5 -11  -1  102.75    1.79   0
  -5  -3  -9   -0.24    5.66   0
  -5  -3  -8   18.18    6.48   0
  -5  -3  -5   19.35    3.97   0
  -4 -14   0  105.25    3.61   0
  -4  -3  -2  146.62    1.81   0
  -4  -1 -10   21.18    9.05   0
  -4  -1  -4  628.30    4.85   0
  -4   0  -8   36.64    5.21   0
  -4   0  -6   40.24    3.71   0
  -3 -17   0    3.95    5.88   0
  -3 -14   1    4.60    3.94   0
  -3 -13   1   -0.97    2.74   0
  -3  -8   1  390.06    2.95   0
  -3  -1  -2    5.10    1.68   0
  -3   0  -3   70.79    2.64   0
  -3   1 -11   12.42    7.70   0
  -3   2  -8  126.78    4.98   0
  -3   2  -7  184.31    5.28   0
  -2 -11   2    1.69    3.44   0
  -2   3 -10    7.89    7.44   0
  -2   3  -6   77.56    4.64   0
  -1 -18   1   13.09    6.61   0
  -1 -15   2  190.98    7.28   0
  -1  -3   1   30.20    1.07   0
  -1   4 -11   17.21    8.98   0
  -1   4  -5  262.30    3.87   0
   0 -17   2   -6.05    7.61   0
   0 -16   2    1.79    5.72   0
   0  -5   2  100.28    2.14   0
   0  -2   1 3471.99    4.95   0
   0   5 -12    9.65    8.90   0
   0   5 -11   13.45    8.80   0
   1 -17   2    1.66    6.90   0
   1 -13   3  121.71    6.42   0
   1 -12   3   12.00    5.67   0
   1 -11   3   50.89    5.07   0
   1 -10   3  285.06    5.96   0
   1  -9   3   -2.73    4.30   0
   1  -4   2 3446.27    7.90   0
   1   5  -4  284.35    3.35   0
   1   6 -12    9.17    8.23   0
   1   6 -11   20.68    8.61   0
   1   6  -6   18.20    3.07   0
   2 -14   3    8.42    7.57   0
   2 -13   3    3.46    5.37   0
   2 -12   3   20.78    4.50   0
   2  -9   3   -0.39    3.37   0
   2  -8   3  641.22    5.72   0
   2   6  -5   17.53    3.40   0
   2   7 -11   13.42    7.14   0
   2   7 -10   72.51    7.96   0
   2   7  -9   22.00    6.29   0
   2   7  -8   18.37    5.94   0
   2   7  -7  235.25    4.89   0
   3 -14   3   -3.20    8.73   0
   3 -13   3  143.20    6.86   0
   3  -8   3    4.88    3.48   0
   3  -7   3   37.35    4.12   0
   3  -3   2 1488.92    6.00   0
   3   7  -6  106.76    3.31   0
   4 -14   3   57.03    9.50   0
   4 -13   3   65.73    6.74   0
   4 -12   3  119.43    6.51   0
   4  -9   3   87.76    4.99   0
   4  -8   3    1.26    3.82   0
   4  -3   2  129.99    2.81   0
   4   8 -12   -0.13    8.33   0
   4   8 -11  102.97    9.84   0
   4   8  -9    2.73    6.36   0
   4   8  -8   17.70    4.20   0
   5 -13   3    9.32    8.96   0
   5 -12   3    2.42    7.82   0
   5 -11   3   30.96    6.07   0
   5 -10   3  143.94    5.78   0
   5  -9   3   48.39    5.52   0
   5  -8   3  191.91    6.45   0
   5  -3   2    1.70    3.31   0
   5   7  -5  213.43    3.18   0
   5   8  -7   21.13    3.39   0
   6  -4   2    4.21    2.98   0
   6   3  -1   16.39    0.72   0
   6   7  -5  622.49    4.91   0
   6   8  -7   85.25    4.58   0
   7  -5   2  183.96    4.84   0
   7   1   0   46.48    1.90   0
   7   8  -7  133.99    4.78   0
   7   9 -11    0.48    7.09   0
   8  -7   2   35.08    5.50   0
   8  -6   2   81.49    6.47   0
   8   9 -11    2.62    6.80   0
   9 -11   2   13.00   11.35   0
   9 -10   2   40.64    9.62   0
   9   7  -6    2.89    3.08   0
  10  -6   1   38.54    5.82   0
  10  -2   0   39.70    3.78   0
  12  -6   0   -4.18    9.81   0
  12  -2  -1   33.30    5.32   0
  12   2  -3    3.44    2.97   0
  -6 -13  -5    5.32    2.44   0
  -6  -9  -7   19.82    5.11   0
  -6  -9  -5    7.07    3.05   0
  -6  -8  -7    6.04    4.81   0
  -6  -8  -6   57.98    4.28   0
  -5 -12  -1  113.97    2.36   0
  -5 -10  -1   99.20    1.33   0
  -5  -5  -3   53.98    2.03   0
  -5  -4  -9    7.88    6.65   0
  -5  -4  -4  692.65    5.04   0
  -5  -3  -7   18.41    4.14   0
  -5  -3  -6  248.70    4.56   0
  -4 -17  -1    0.75    4.44   0
  -4 -15   0    9.06    4.10   0
  -4  -2  -3  211.87    2.48   0
  -4  -1  -9   32.58    6.79   0
  -4  -1  -5   12.89    3.31   0
  -3 -18   0   38.05    6.26   0
  -3 -15   1   27.25    4.82   0
  -3  -7   1  136.97    1.74   0
  -3   0 -11  109.82   11.04   0
  -3   1 -10    7.71    6.12   0
  -3   1  -9   69.75    7.59   0
  -3   1  -5  458.83    4.61   0
  -2 -17   1   23.89    5.36   0
  -2 -13   2    6.09    4.21   0
  -2 -12   2  175.74    4.18   0
  -2 -10   2  294.17    3.62   0
  -2  -9   2    5.88    2.71   0
  -2   2 -11   -6.41    9.07   0
  -2   2  -4  804.18    5.21   0
  -2   3  -9   27.50    6.02   0
  -2   3  -8  120.14    5.03   0
  -2   3  -7  102.42    4.44   0
  -1 -16   2   20.08    6.38   0
  -1  -6   2  270.34    2.76   0
  -1   3 -12    4.57    8.70   0
  -1   3  -4  224.38    3.86   0
  -1   4 -10   77.70    6.64   0
  -1   4  -9   10.87    7.07   0
  -1   4  -8  212.55    6.54   0
  -1   4  -7   59.65    5.45   0
  -1   4  -6  272.31    4.45   0
   0 -18   2   47.81    9.13   0
   0 -13   3    8.21    5.03   0
   0 -12   3    2.45    5.25   0
   0 -11   3   16.79    4.96   0
   0 -10   3  118.52    4.82   0
   0   4  -4  788.97    4.93   0
   0   5 -10   11.05    7.03   0
   0   5  -9  107.07    6.41   0
   0   5  -7  149.52    5.70   0
   0   5  -6   -1.07    2.96   0
   1 -18   2   47.98    8.25   0
   1 -15   3   34.37    7.17   0
   1 -14   3    7.28    5.24   0
   1  -8   3  962.85    6.38   0
   1  -1   1    7.37    1.17   0
   1   4  -3   38.60    2.27   0
   1   6 -10   37.08    5.85   0
   1   6  -9    8.71    6.06   0
   1   6  -8    6.02    6.20   0
   1   6  -7   70.70    4.16   0
   2 -15   3   13.58    6.49   0
   2  -7   3  135.49    3.51   0
   2  -3   2 1090.36    4.74   0
   3 -16   3   15.31   10.70   0
   3 -15   3   58.03    7.66   0
   3  -6   3   10.05    3.92   0
   3   4  -2    6.52    1.21   0
   3   5  -3   20.85    1.50   0
   3   7 -12   19.40    8.40   0
   3   7  -7    9.08    4.73   0
   4 -16   3   81.64   12.00   0
   4 -15   3   19.79    7.84   0
   4  -7   3    5.61    3.69   0
   4  -6   3  341.87    5.56   0
   4   6  -4  315.11    3.03   0
   4   7  -6  136.53    4.39   0
   4   8 -10    6.24    6.02   0
   5 -15   3  -13.53   10.38   0
   5 -14   3   12.61    8.19   0
   5  -7   3    9.91    3.94   0
   5   8 -12   17.18    8.35   0
   5   8 -11   16.02    9.78   0
   5   8  -9   34.77    6.34   0
   5   8  -8  106.84    4.28   0
   6 -14   3   19.37   11.43   0
   6 -13   3   11.29    8.07   0
   6 -12   3   26.76    6.88   0
   6 -11   3    2.35    6.19   0
   6 -10   3   10.94    5.87   0
   6  -9   3   23.63    5.51   0
   6  -8   3   42.08    6.34   0
   6  -3   2  243.13    4.60   0
   6   8  -8   68.50    5.53   0
   7  -4   2    4.13    4.99   0
   7  -1   1   60.41    3.33   0
   7   6  -4  928.89    4.02   0
   8  -5   2   65.85    5.25   0
   8  -2   1  115.02    3.79   0
   9  -9   2   51.89    7.58   0
   9  -8   2   -0.30    6.00   0
   9  -7   2   70.74    7.38   0
   9  -3   1   22.66    4.53   0
   9   8  -8   15.45    4.41   0
  10  -5   1   41.82    5.30   0
  10   8  -9   -1.85    5.88   0
  11  -8   1   -3.74    7.61   0
  11  -7   1    8.68    9.78   0
  11  -3   0    2.75    5.25   0
  11   6  -6    0.62    2.37   0
  12  -5   0   -2.84    8.68   0
  13  -1  -2    1.43    5.69   0
  13   1  -3    8.91    3.86   0
  -6 -12  -5    1.66    2.70   0
  -6 -11  -5    3.81    2.96   0
  -6 -10  -7   -0.71    4.89   0
  -6 -10  -6  100.60    4.61   0
  -6 -10  -5    4.80    3.20   0
  -6  -9  -6   -4.65    3.76   0
  -5 -16  -2   50.84    3.47   0
  -5 -13  -1   13.00    2.17   0
  -5  -7  -2  303.77    1.88   0
  -5  -5  -9   20.23    7.89   0
  -5  -4  -8   76.95    5.32   0
  -5  -4  -7    4.06    5.25   0
  -5  -4  -6  199.86    4.76   0
  -5  -4  -5  122.94    4.25   0
  -4  -7   0  783.80    2.18   0
  -4  -5  -1   37.72    0.73   0
  -4  -2 -10    7.15    6.70   0
  -4  -1  -8  250.36    6.42   0
  -4  -1  -7   58.83    4.70   0
  -4  -1  -6    0.40    4.09   0
  -3 -16   1    9.74    5.68   0
  -3   1  -8   -3.04    4.14   0
  -3   1  -7  148.41    4.90   0
  -3   1  -6   78.53    3.89   0
  -2 -18   1   26.44    7.12   0
  -2 -15   2   74.34    5.95   0
  -2 -14   2   82.76    4.60   0
  -2  -8   2   29.15    1.87   0
  -2   1 -12   16.59    8.57   0
  -2   1  -3  212.62    3.25   0
  -2   2 -10   37.96    6.45   0
  -2   2  -5  473.58    5.12   0
  -1 -17   2  131.98    8.02   0
  -1   3 -11   89.07    7.88   0
   0 -15   3   75.85    7.31   0
   0 -14   3   20.65    4.98   0
   0  -9   3   21.90    2.68   0
   0  -8   3    4.17    3.53   0
   0  -4   2   -1.68    2.16   0
   0   4 -12    5.16    8.77   0
   0   4 -11    3.59    8.22   0
   0   5  -8   30.17    4.58   0
   1 -16   3   28.53    8.86   0
   1  -7   3   12.38    2.35   0
   1  -3   2    2.04    2.07   0
   1   2  -1 7044.41    5.97   0
   1   3  -2  962.02    3.48   0
   1   5 -12   -1.53    8.58   0
   1   5  -5   28.50    2.43   0
   2 -17   3   29.15   11.11   0
   2 -16   3   51.92    7.81   0
   2  -6   3 1077.79    6.26   0
   2   5  -4  621.27    4.52   0
   2   6 -12   13.40    8.45   0
   2   6 -11    2.58    9.26   0
   2   6  -6   -0.80    2.57   0
   3 -17   3   20.91    8.66   0
   3   0   1  210.96    2.05   0
   3   6  -5    1.83    3.18   0
   3   7 -11    4.32    6.40   0
   3   7 -10  152.50    6.48   0
   3   7  -9    6.99    6.09   0
   3   7  -8    4.68    3.99   0
   4  -2   2  961.05    5.27   0
   4   7 -12    0.30   10.96   0
   5  -6   3  100.25    4.24   0
   5   0   1 1200.44    4.79   0
   5   6  -4  570.95    3.77   0
   5   7  -6    3.38    3.75   0
   5   8 -10   99.57    6.42   0
   6  -7   3  318.78    6.11   0
   6   6  -4    8.16    1.81   0
   6   8 -12   78.04    8.55   0
   6   8 -11    4.11    9.12   0
   6   8 -10   -6.72    7.94   0
   6   8  -9    6.55    6.16   0
   7 -13   3    8.12    8.55   0
   7 -12   3   15.00    7.74   0
   7 -11   3   18.63    6.62   0
   7 -10   3    2.30    6.19   0
   7  -9   3  240.78    7.38   0
   7  -8   3  101.44    8.03   0
   7   5  -3   17.79    1.10   0
   7   8  -8   12.92    4.08   0
   8   7  -6   41.56    2.91   0
   8   8  -8   15.87    3.62   0
   9  -6   2   -2.29    7.13   0
   9   8  -9   26.83    6.43   0
  10  -9   2    8.06   10.83   0
  10  -4   1   94.03    5.40   0
  10  -1   0   27.71    4.17   0
  10   1  -1   11.76    2.92   0
  10   7  -7   45.29    3.69   0
  10   8 -10   16.68    7.29   0
  11  -6   1    7.53    7.74   0
  11   0  -1  109.58    4.41   0
  11   7  -8   44.19    5.04   0
  12  -4   0  -11.79    8.08   0
  12   6  -7    2.82    3.19   0
  -6 -11  -6   24.75    3.86   0
  -5 -14  -1    3.36    2.64   0
  -5  -6  -9    6.42    7.89   0
  -5  -5  -8  105.66    6.78   0
  -5  -5  -4   81.58    2.68   0
  -4 -16   0    5.26    4.64   0
  -4  -3 -10   -7.44    7.93   0
  -4  -2  -9    1.21    5.51   0
  -4  -2  -8   13.90    5.82   0
  -4  -2  -4   -0.28    2.43   0
  -3 -17   1   -3.17    5.63   0
  -3  -1 -11   12.88    7.95   0
  -3   0  -9   78.81    7.27   0
  -2 -16   2    3.09    6.41   0
  -2  -7   2   10.85    2.26   0
  -2  -1  -1   88.20    1.10   0
  -2   0 -12  100.07   12.16   0
  -2   0  -2  167.96    2.24   0
  -2   1 -11    1.32    7.56   0
  -2   2  -9   26.88    5.57   0
  -2   2  -8   50.09    5.63   0
  -2   2  -7    5.27    5.02   0
  -2   2  -6  254.33    5.06   0
  -1 -18   2   14.73    7.99   0
  -1 -14   3   26.25    6.21   0
  -1 -13   3   85.23    5.08   0
  -1 -12   3  108.86    4.14   0
  -1 -11   3  236.18    4.39   0
  -1 -10   3  124.43    4.24   0
  -1  -5   2  117.54    2.21   0
  -1   2 -12    7.31    8.34   0
  -1   2  -3  240.40    3.22   0
  -1   3 -10   -7.79    5.89   0
  -1   3  -9   96.36    6.06   0
  -1   3  -5   55.13    2.56   0
   0 -16   3   -7.50    7.41   0
   0  -7   3  533.32    4.84   0
   0   3 -12   12.42    9.95   0
   0   3  -3    5.53    1.75   0
   0   4 -10   28.83    7.97   0
   0   4  -5    5.53    2.31   0
   1 -17   3   17.31    7.57   0
   1  -6   3  109.83    2.83   0
   1   5 -11   30.85    6.80   0
   1   5 -10   41.68    8.48   0
   1   5  -6  567.35    5.93   0
   2  -5   3   92.93    3.60   0
   2   5 -13   -1.60    9.79   0
   2   6 -10   -2.59    5.87   0
   2   6  -9  229.45    7.16   0
   2   6  -8  179.23    6.92   0
   2   6  -7   91.20    4.15   0
   3 -13   4  136.22    8.36   0
   3 -12   4   14.51    7.73   0
   3 -11   4   34.19    5.97   0
   3  -5   3   62.51    2.67   0
   3  -2   2    4.57    1.72   0
   3   6 -12   96.72   10.92   0
   4 -12   4   12.55    7.78   0
   4 -11   4   73.12    7.29   0
   4  -5   3  502.88    4.99   0
   4   5  -3  141.68    1.75   0
   4   7 -11   -3.81    6.27   0
   4   7 -10   28.61    7.52   0
   4   7  -8    3.26    5.27   0
   4   7  -7  146.04    4.18   0
   5  -5   3   55.69    3.71   0
   5  -2   2   82.91    2.57   0
   5   7 -12  126.16   10.23   0
   6  -6   3  306.99    5.94   0
   6   7  -6   29.03    3.47   0
   7  -7   3  100.41    5.82   0
   7  -3   2  120.38    3.92   0
   7   7  -6   34.40    3.27   0
   7   8 -11   36.11    6.77   0
   7   8 -10   30.77    6.83   0
   7   8  -9    2.70    4.47   0
   8 -12   3    2.89    8.60   0
   8 -11   3   -0.81    8.16   0
   8 -10   3    9.61    7.56   0
   8  -9   3    0.09    7.74   0
   8  -8   3  160.01    8.23   0
   8  -4   2   18.95    3.65   0
   8  -1   1   29.18    3.77   0
   8   1   0  129.03    2.74   0
   8   8 -11   31.94    9.28   0
   8   8 -10   67.26    8.18   0
   8   8  -9  162.49    5.64   0
   9  -5   2  108.39    6.82   0
   9  -2   1   47.05    3.97   0
   9   2  -1  197.78    2.80   0
   9   6  -5    3.40    2.04   0
   9   8 -11    6.22    8.71   0
   9   8 -10   10.66    6.53   0
  10  -8   2    7.02    7.36   0
  10  -7   2    6.48    8.64   0
  10  -3   1  112.19    5.85   0
  11  -5   1    3.47    6.74   0
  11  -2   0    8.22    3.99   0
  11   2  -2   16.57    2.52   0
  12  -1  -1   -3.62    5.01   0
  12   1  -2    9.43    3.39   0
  -5 -15  -1   28.48    3.47   0
  -5  -7  -9  -10.58    7.56   0
  -5  -6  -8  110.82    6.15   0
  -5  -6  -3  110.82    2.06   0
  -5  -5  -7    0.88    4.34   0
  -5  -5  -6  239.95    5.35   0
  -5  -5  -5   23.21    3.25   0
  -4 -17   0    6.23    5.50   0
  -4 -13   1    5.09    3.41   0
  -4 -12   1   27.53    2.80   0
  -4 -11   1   -1.26    2.69   0
  -4  -4 -10   19.92    9.30   0
  -4  -3  -9   59.08    7.46   0
  -4  -3  -3   14.33    1.89   0
  -4  -2  -7    1.29    4.34   0
  -4  -2  -6  362.43    5.66   0
  -4  -2  -5   40.55    3.37   0
  -3 -13   2    3.58    3.80   0
  -3 -12   2   46.67    3.81   0
  -3 -11   2  264.08    4.29   0
  -3  -2 -11   20.43   10.28   0
  -3  -1 -10    7.55    6.04   0
  -3  -1  -3 1224.38    5.14   0
  -3   0  -7   75.80    5.91   0
  -3   0  -5  274.61    3.78   0
  -2 -17   2   11.99    6.33   0
  -2  -4   1  320.72    1.76   0
  -2   1 -10    9.68    5.63   0
  -1 -16   3  -11.59    6.81   0
  -1 -15   3   19.68    4.97   0
  -1  -9   3   13.30    2.41   0
  -1  -8   3  311.53    4.18   0
  -1   1 -12   17.57    9.80   0
  -1   2 -11   12.09    6.60   0
  -1   3  -8   24.67    4.36   0
  -1   3  -7    8.67    4.64   0
  -1   3  -6    1.68    2.72   0
   0 -17   3   27.85    7.27   0
   0   4  -9    3.90    4.51   0
   0   4  -8   83.11    5.96   0
   0   4  -7  116.18    5.47   0
   0   4  -6   43.44    3.06   0
   1 -13   4    4.26    7.31   0
   1 -12   4   58.10    6.22   0
   1 -11   4   94.30    6.18   0
   1  -5   3  412.63    4.23   0
   1   3 -13   42.10   10.95   0
   1   4 -12   15.66    8.09   0
   1   5  -9  124.08    5.31   0
   1   5  -8  346.76    6.03   0
   1   5  -7   -3.28    3.54   0
   2 -15   4   11.85    9.49   0
   2 -14   4   19.73    6.12   0
   2 -13   4    3.89    5.35   0
   2 -12   4  107.56    5.77   0
   2 -11   4    2.32    4.10   0
   2 -10   4   37.79    4.44   0
   2  -9   4   65.25    5.64   0
   2  -2   2   24.97    1.71   0
   2   5 -12   17.54    7.96   0
   3 -15   4   84.96    9.73   0
   3 -14   4    9.71    6.47   0
   3 -10   4   -3.36    4.57   0
   3  -9   4   22.37    4.64   0
   3  -4   3    2.45    2.98   0
   3   5 -13   -7.64   12.40   0
   3   6 -11   13.84    6.34   0
   3   6  -6  537.06    5.38   0
   4 -15   4   31.22   10.45   0
   4 -14   4   20.79    8.17   0
   4 -13   4   61.08    6.67   0
   4 -10   4   34.91    4.42   0
   4  -9   4  131.67    5.02   0
   4  -4   3   87.78    4.01   0
   4   4  -2   86.48    1.30   0
   4   6 -13    5.33    9.46   0
   4   6  -5  106.07    3.29   0
   4   7  -9  246.92    6.41   0
   5 -15   4    5.95   12.73   0
   5 -14   4   37.56   10.61   0
   5 -13   4   -4.23    7.73   0
   5 -12   4   30.40    6.68   0
   5 -11   4   12.37    6.31   0
   5 -10   4    3.01    5.70   0
   5  -9   4   57.25    7.05   0
   5   5  -3  181.83    1.91   0
   5   7 -11  105.39    9.31   0
   5   7  -7   19.19    3.60   0
   6 -13   4   39.38   11.56   0
   6 -12   4   12.02   10.78   0
   6 -11   4   69.73    9.33   0
   6  -5   3  581.41    6.42   0
   6  -2   2  218.31    3.45   0
   6   5  -3  830.08    3.07   0
   6   7 -12   16.05    9.36   0
   7  -6   3   12.97    4.00   0
   7   3  -1   27.50    0.95   0
   8  -7   3    3.86    7.13   0
   8  -3   2    5.30    4.28   0
   9 -10   3   21.40   11.34   0
   9  -9   3    6.11    9.31   0
   9  -4   2    8.72    5.57   0
   9   7  -7   30.96    3.68   0
  10  -6   2    3.38    8.63   0
  11  -4   1   13.12    7.52   0
  11   7  -9   -4.24    5.14   0
  12  -3   0    9.86    6.27   0
  -5  -6  -7   -1.52    4.48   0
  -4 -14   1   26.45    3.66   0
  -4 -10   1   30.24    2.08   0
  -4  -4  -2  221.80    1.89   0
  -4  -3  -8    1.60    6.27   0
  -3 -18   1   -4.70    6.32   0
  -3 -15   2   11.73    5.48   0
  -3 -14   2    6.17    3.37   0
  -3 -10   2   38.18    2.39   0
  -3  -6   1  304.45    1.99   0
  -3  -3 -11    3.26    8.93   0
  -3  -2 -10   52.35    7.52   0
  -3  -1  -9   60.82    5.35   0
  -2 -18   2   27.80    7.46   0
  -2 -13   3   -3.83    4.47   0
  -2 -12   3    3.30    4.40   0
  -2 -11   3  132.07    4.69   0
  -2  -1 -12   24.13    8.57   0
  -2   1  -9    4.55    5.25   0
  -2   1  -8  102.68    6.13   0
  -2   1  -4  358.72    3.61   0
  -1 -17   3    2.35    8.93   0
  -1   1  -2 1308.57    4.01   0
  -1   2 -10   22.79    5.61   0
   0 -18   3   31.31    7.98   0
   0 -13   4  157.76    7.56   0
   0 -12   4   10.67    5.39   0
   0 -11   4   58.80    5.42   0
   0  -6   3  342.01    3.59   0
   0   2 -12   17.06   10.45   0
   0   2  -2  467.91    2.50   0
   0   3 -11   80.75    6.68   0
   0   3 -10  259.71    8.46   0
   1 -16   4   13.94    8.60   0
   1 -15   4   10.30    6.09   0
   1 -14   4   -3.17    5.40   0
   1 -10   4   -0.02    3.83   0
   1  -9   4   33.19    4.73   0
   1   4 -11   59.60    6.77   0
   1   4  -4  133.06    2.61   0
   2 -17   4    5.55   11.44   0
   2 -16   4   -3.51    7.70   0
   2  -8   4   48.36    3.64   0
   2  -4   3  770.65    5.33   0
   2   4 -13   20.56    8.95   0
   2   4  -3  553.25    3.26   0
   2   5 -11   40.92    6.49   0
   2   5 -10   19.02    7.77   0
   2   5  -5  900.40    5.41   0
   3 -16   4   16.32    8.46   0
   3  -8   4   30.91    3.93   0
   3  -7   4   30.89    4.96   0
   3   5 -12   58.44    9.81   0
   3   5  -4 1373.41    5.92   0
   3   6 -10   -0.09    5.92   0
   3   6  -9  109.72    6.13   0
   3   6  -8  637.01    8.65   0
   3   6  -7    1.96    3.47   0
   4  -8   4   60.74    4.83   0
   4  -7   4   54.07    5.50   0
   4   6 -12   -1.32    7.66   0
   5  -8   4  282.66    6.34   0
   5  -4   3  103.76    3.36   0
   5   2   0  754.59    2.49   0
   5   6 -13   29.00   10.85   0
   5   6  -5   26.48    2.60   0
   5   7 -10   23.39    5.54   0
   5   7  -9    9.86    4.71   0
   5   7  -8    2.31    3.53   0
   6 -14   4    1.44    8.83   0
   6 -10   4   82.28    7.08   0
   6  -9   4    8.25    5.51   0
   6  -8   4  191.96    7.83   0
   6  -4   3   45.80    4.65   0
   6   2   0  162.92    1.85   0
   6   7 -11   56.72    9.08   0
   6   7  -8    5.12    4.26   0
   6   7  -7    1.36    2.95   0
   7 -12   4   11.63   10.42   0
   7 -11   4   10.21   10.21   0
   7 -10   4    1.01    8.67   0
   7  -5   3   25.93    3.71   0
   7  -2   2    3.80    3.39   0
   7   0   1  168.52    2.69   0
   7   7 -12   22.34   10.77   0
   7   7  -7   50.82    4.30   0
   8  -6   3   43.73    6.27   0
   8   7  -7  115.39    4.62   0
   9  -8   3   14.97    7.17   0
   9  -1   1   -1.26    3.30   0
  10  -5   2    4.07    7.76   0
  10  -2   1   43.31    4.96   0
  10   0   0  116.19    4.11   0
  10   7  -8    5.48    4.27   0
  11  -1   0    2.09    4.69   0
  11   5  -5    0.14    1.73   0
  -5 -16  -1    6.16    3.36   0
  -5  -7  -8   13.74    4.76   0
  -5  -6  -6   38.24    4.31   0
  -5  -6  -5   10.43    3.20   0
  -5  -6  -4  436.90    4.22   0
  -4 -15   1   26.98    3.84   0
  -4  -5 -10    4.76    6.55   0
  -4  -4  -9   76.22    5.84   0
  -4  -3  -7   86.18    4.85   0
  -4  -3  -6    4.90    3.99   0
  -4  -3  -4  496.50    4.16   0
  -3 -16   2   65.34    6.62   0
  -3  -9   2  769.15    4.41   0
  -3  -2  -2    2.95    1.56   0
  -3  -1  -8   -5.76    4.00   0
  -3  -1  -7  143.75    5.66   0
  -3  -1  -4  152.00    3.21   0
  -2 -16   3   96.12    6.92   0
  -2 -15   3    1.28    5.60   0
  -2 -14   3   63.68    4.51   0
  -2 -10   3   10.69    2.59   0
  -2  -6   2   32.93    1.60   0
  -2  -1 -11   17.10    8.75   0
  -2   0 -10   15.10    5.95   0
  -2   1  -7   70.91    4.06   0
  -2   1  -6  625.49    5.45   0
  -2   1  -5    8.76    2.40   0
  -1 -18   3  -15.92    9.54   0
  -1  -7   3  312.84    3.49   0
  -1   0  -1 1234.83    2.81   0
  -1   1 -11   50.17    6.91   0
  -1   2  -9  194.51    5.81   0
  -1   2  -8  105.10    6.81   0
  -1   2  -4   51.32    2.31   0
   0 -16   4   42.13    8.48   0
   0 -15   4   14.12    5.55   0
   0 -14   4   10.26    5.04   0
   0 -10   4  120.67    4.33   0
   0  -9   4  898.35    7.48   0
   0  -3   2 2154.05    5.26   0
   0   1  -1 1114.34    2.62   0
   0   3  -9  185.25    7.03   0
   0   3  -4  259.33    3.10   0
   1 -17   4   56.23   10.06   0
   1  -8   4  402.46    5.05   0
   1   2 -13   13.90   12.02   0
   1   3 -12   -7.29    7.97   0
   1   4 -10  128.12    6.56   0
   1   4  -9   -0.43    5.89   0
   1   4  -5   19.84    3.14   0
   2  -7   4   11.84    2.88   0
   2   3 -13    4.12   11.07   0
   2   4 -12    0.82    7.98   0
   2   5  -9   -1.09    4.53   0
   2   5  -8   -3.08    5.50   0
   2   5  -7  190.29    5.25   0
   2   5  -6    2.58    2.65   0
   3  -6   4  495.42    5.94   0
   3   4 -13   11.06   12.27   0
   3   5 -11   13.56    7.86   0
   4  -6   4  491.71    6.86   0
   4  -3   3   19.76    3.13   0
   4  -1   2    2.70    1.81   0
   4   2   0  138.24    1.12   0
   4   5 -13  134.04    9.84   0
   4   6 -11  293.74    8.27   0
   4   6 -10   -3.99    7.37   0
   4   6  -6   87.04    3.00   0
   5  -7   4    0.71    4.14   0
   5  -3   3   61.13    3.38   0
   5  -1   2   54.90    2.56   0
   5   6 -12   57.23    9.08   0
   6  -7   4   12.64    6.41   0
   6   6  -5  588.66    4.69   0
   6   7 -10    6.77    5.32   0
   6   7  -9   44.35    4.94   0
   7  -9   4   45.91    6.51   0
   7  -8   4   10.29    8.18   0
   7  -4   3   -3.22    4.67   0
   7   6  -5   64.59    2.84   0
   7   7 -11    5.59    6.59   0
   7   7 -10    1.04    7.12   0
   7   7  -9    2.05    6.02   0
   7   7  -8   65.28    5.68   0
   8 -11   4   46.25   12.27   0
   8 -10   4   57.62   10.16   0
   8  -5   3    2.48    6.03   0
   8  -2   2  209.05    4.83   0
   8   6  -5   49.60    2.29   0
   8   7 -12   58.40    7.88   0
   8   7 -11   78.40    9.23   0
   8   7  -8  186.19    5.83   0
   9  -7   3    2.73    6.34   0
   9  -6   3    1.54    6.90   0
   9  -3   2   85.19    5.89   0
   9   1   0   28.94    2.68   0
   9   7 -11   31.38    7.99   0
   9   7  -9   14.80    5.48   0
   9   7  -8    3.58    4.34   0
  10  -4   2   18.46    6.20   0
  10   3  -2    1.21    1.58   0
  10   6  -6    0.86    2.82   0
  10   7 -10   40.51    7.77   0
  10   7  -9   33.73    5.34   0
  11  -6   2   33.46    9.59   0
  11  -3   1   71.50    6.51   0
  11   1  -1   84.12    3.60   0
  12  -2   0   94.46    6.69   0
  12   6  -8    6.33    4.17   0
  -5  -8  -8   58.00    5.88   0
  -5  -7  -7   -2.96    4.44   0
  -5  -7  -3   14.98    1.78   0
  -4 -16   1    1.73    4.45   0
  -4  -9   1  262.78    2.49   0
  -4  -6 -10    8.67    6.41   0
  -4  -5  -9   77.05    7.75   0
  -4  -4  -8   19.38    4.25   0
  -4  -3  -5   76.40    2.76   0
  -3 -17   2   38.98    6.04   0
  -3  -8   2    3.74    2.10   0
  -3  -4 -11    1.00    7.42   0
  -3  -3 -10   29.65    7.72   0
  -3  -3  -1  244.72    1.43   0
  -3  -2  -9    6.77    4.96   0
  -3  -1  -6   88.23    3.64   0
  -3  -1  -5  441.27    4.24   0
  -2 -17   3   -3.92    8.02   0
  -2  -9   3   58.11    2.42   0
  -2  -1 -10    2.83    7.28   0
  -1 -15   4    5.93    6.57   0
  -1 -14   4   48.22    6.62   0
  -1 -13   4   23.98    5.63   0
  -1 -12   4   -0.10    4.49   0
  -1 -11   4  150.35    6.07   0
  -1  -4   2  404.57    2.56   0
  -1   0 -11   -1.49    7.97   0
  -1   1 -10    1.96    5.94   0
  -1   2  -7   86.51    3.96   0
  -1   2  -6  238.30    3.96   0
  -1   2  -5  201.70    3.31   0
   0 -17   4   -1.10    9.02   0
   0  -8   4  421.19    5.36   0
   0  -5   3   51.57    2.24   0
   0   1 -12   -6.06    9.33   0
   0   2 -11    4.64    6.13   0
   0   3  -8   81.60    4.42   0
   0   3  -7 1002.17    7.99   0
   0   3  -6   -3.24    3.90   0
   0   3  -5   -1.30    2.28   0
   1  -7   4  343.03    4.40   0
   1  -4   3  580.01    4.11   0
   1  -2   2    7.91    1.39   0
   1   3 -11   16.11    6.62   0
   1   3  -3    2.19    2.15   0
   1   4  -8   40.28    4.02   0
   1   4  -7   90.25    4.90   0
   1   4  -6  324.23    4.34   0
   2 -14   5   57.84    8.23   0
   2 -13   5   -3.22    8.69   0
   2 -12   5   34.95    7.79   0
   2  -6   4    2.93    3.55   0
   2   4 -11   14.92    6.64   0
   3 -15   5    0.87   11.38   0
   3 -14   5   85.56   11.46   0
   3 -13   5   54.37    8.71   0
   3 -12   5  128.50    8.48   0
   3 -11   5  207.26    8.92   0
   3  -3   3  299.24    3.44   0
   3  -1   2    4.83    1.44   0
   3   5 -10  188.00    8.66   0
   3   5  -5  184.58    3.67   0
   4 -15   5   42.68   12.81   0
   4 -14   5  -12.61   11.55   0
   4 -13   5   32.74    9.41   0
   4 -12   5    0.51    7.79   0
   4 -11   5   12.98    8.53   0
   4   3  -1  297.64    0.77   0
   4   5 -12   19.89    9.09   0
   4   5  -4  809.56    4.46   0
   4   6  -9    9.14    4.06   0
   4   6  -8   17.48    4.04   0
   4   6  -7    3.37    3.30   0
   5 -14   5    5.84   12.48   0
   5 -13   5   19.53   11.71   0
   5 -12   5   55.37   10.91   0
   5 -11   5    5.36    8.31   0
   5  -6   4  380.84    6.28   0
   5   4  -2 1690.95    3.10   0
   5   5 -13   -1.58   11.68   0
   5   6 -11    4.01    5.81   0
   5   6  -6   51.08    3.68   0
   6  -6   4    0.25    5.66   0
   6  -3   3  764.87    7.05   0
   6  -1   2  192.68    2.92   0
   6   6 -12   17.53    9.04   0
   7  -7   4  164.68    8.16   0
   7   2   0  167.53    2.18   0
   8  -9   4    3.84    7.31   0
   8  -8   4   18.20    8.19   0
   8   7 -10   -3.16    5.51   0
   8   7  -9   24.67    4.70   0
   9   7 -10   46.45    5.63   0
  10  -8   3   11.68    7.75   0
  10  -7   3   32.91   10.09   0
  11  -5   2   11.04    8.94   0
  11   6  -7   -1.04    3.26   0
  12  -4   1   33.22    7.69   0
  12   5  -6   23.04    2.38   0
  -5 -14   0   11.38    2.73   0
  -5 -13   0   51.48    2.49   0
  -5 -12   0   15.34    1.96   0
  -5  -9  -8   -1.24    5.72   0
  -5  -8  -7    8.99    5.00   0
  -5  -8  -2   71.97    1.32   0
  -5  -7  -6  104.46    4.26   0
  -5  -7  -5   60.08    2.89   0
  -4 -17   1   -4.75    4.89   0
  -4  -6  -9  140.40    8.46   0
  -4  -5  -8    0.99    5.19   0
  -4  -4  -7   41.18    4.20   0
  -4  -4  -3   91.72    2.20   0
  -3 -14   3    0.04    4.63   0
  -3 -13   3   49.94    4.27   0
  -3  -5 -11    5.60   10.00   0
  -3  -4 -10   22.88    7.74   0
  -3  -3  -9   83.74    6.39   0
  -3  -2  -8  123.08    4.71   0
  -2 -18   3   72.18    9.81   0
  -2  -8   3    6.30    2.10   0
  -2  -2 -11   -3.40    6.97   0
  -2   0  -8   -6.46    3.94   0
  -1 -17   4    1.91    8.33   0
  -1 -16   4  112.31    7.47   0
  -1 -10   4   20.14    3.41   0
  -1  -9   4   70.45    4.18   0
  -1  -6   3    5.93    2.00   0
  -1  -1 -12   32.77    8.14   0
  -1   1  -9  175.01    5.71   0
  -1   1  -3  726.07    4.07   0
   0  -7   4    1.67    3.40   0
   0   1 -11    7.61    7.53   0
   0   2 -10   19.55    5.68   0
   1 -15   5   20.46   10.04   0
   1 -14   5   27.80    7.74   0
   1 -13   5   28.10    6.99   0
   1 -12   5   72.73    7.16   0
   1 -11   5  283.68    7.50   0
   1  -6   4  574.58    5.60   0
   1   1 -13   96.96    9.77   0
   1   2 -12   13.85    7.86   0
   1   3 -10    1.27    5.37   0
   2 -16   5   58.71   10.76   0
   2 -15   5   33.00    7.92   0
   2 -11   5   54.53    5.56   0
   2 -10   5   97.96    4.98   0
   2  -3   3  839.79    4.82   0
   2   2 -13  -11.94   11.82   0
   2   3 -12   99.13    8.08   0
   2   3  -2  629.05    2.72   0
   2   4 -10   41.84    5.57   0
   2   4  -4    8.57    2.03   0
   3 -10   5   43.87    4.86   0
   3  -9   5    1.26    5.27   0
   3  -5   4    7.79    2.82   0
   3   3 -13    1.67   11.37   0
   3   4 -12   97.16    7.74   0
   3   4  -3  415.91    2.92   0
   3   5  -9    9.84    4.32   0
   3   5  -8  177.62    6.01   0
   3   5  -6  118.58    3.99   0
   4 -10   5   87.48    6.18   0
   4  -9   5   20.53    5.22   0
   4  -5   4   76.39    3.81   0
   4   4 -13   22.37   10.63   0
   4   5 -11    2.19    7.63   0
   5 -10   5   87.80    6.99   0
   5  -9   5   41.34    8.30   0
   5  -5   4   85.55    4.10   0
   5   1   1  975.69    3.91   0
   5   5 -12  248.05   10.50   0
   5   6 -10  166.85    6.43   0
   5   6  -9   86.18    5.41   0
   5   6  -8    8.15    4.89   0
   5   6  -7  218.18    5.12   0
   6 -13   5   14.83    9.13   0
   6 -12   5   11.14    8.73   0
   6 -11   5   -3.72    7.63   0
   6 -10   5    6.16    9.39   0
   6  -5   4   14.64    4.91   0
   6   1   1  149.63    2.37   0
   6   5 -13    8.39   10.34   0
   6   6 -11   98.73    8.04   0
   6   6  -6   -0.45    3.40   0
   7  -6   4   -5.25    6.86   0
   7  -3   3  266.07    5.92   0
   7  -1   2    5.00    2.36   0
   7   6 -12   78.31    9.47   0
   8  -7   4   65.55    8.51   0
   8  -4   3   83.52    4.97   0
   9  -9   4    5.93   11.59   0
   9  -5   3   -4.83    5.18   0
   9  -2   2   10.03    5.04   0
   9   5  -4   -0.88    1.46   0
   9   6  -6    1.56    2.93   0
  10  -6   3   10.99    9.13   0
  10  -3   2   -2.96    6.35   0
  10  -1   1   49.31    4.51   0
  10   2  -1  112.00    2.70   0
  11  -2   1   66.40    6.30   0
  13   2  -3   12.23    2.85   0
  -5 -15   0   24.12    3.39   0
  -5 -11   0   52.76    1.58   0
  -5  -9  -7    4.23    5.30   0
  -5  -8  -6   14.51    3.51   0
  -5  -7  -4   -0.74    2.29   0
  -4 -15   2   51.19    4.39   0
  -4 -14   2    3.19    3.87   0
  -4 -13   2  130.00    4.26   0
  -4 -12   2  219.01    4.03   0
  -4  -8   1  375.00    2.43   0
  -4  -4  -6   33.82    3.02   0
  -4  -4  -5    5.71    3.32   0
  -4  -4  -4   54.13    2.73   0
  -3 -16   3   31.29    6.63   0
  -3 -15   3   19.34    4.97   0
  -3 -12   3    9.46    2.83   0
  -3 -11   3   52.16    3.79   0
  -3  -2  -7  183.15    4.79   0
  -3  -2  -3  456.26    3.41   0
  -2 -15   4   -4.65    6.03   0
  -2 -14   4   41.73    6.13   0
  -2 -13   4   33.84    5.60   0
  -2 -12   4   61.97    4.85   0
  -2  -5   2 1441.67    4.58   0
  -2  -3 -11   19.35    9.43   0
  -2  -2 -10   41.37    8.22   0
  -2  -1  -9    6.09    5.22   0
  -2   0  -6  767.16    5.82   0
  -2   0  -4  910.96    4.98   0
  -1  -8   4  234.61    4.30   0
  -1  -2 -12   -3.76   10.99   0
  -1  -1 -11   47.22    8.92   0
  -1   1  -8   -0.67    3.88   0
   0 -15   5    0.86    9.14   0
   0 -14   5    4.98    7.90   0
   0 -13   5   33.77    6.68   0
   0 -12   5   14.29    6.49   0
   0 -11   5   -3.18    4.92   0
   0  -4   3 2517.50    7.35   0
   0   0 -12   39.38    8.06   0
   0   2  -9   -0.77    4.11   0
   0   2  -3 4548.54    8.59   0
   1 -16   5    3.67    7.83   0
   1 -10   5   16.87    4.17   0
   1  -9   5   25.06    5.43   0
   1   2 -11   99.83    8.11   0
   1   3  -9  256.97    5.91   0
   2  -9   5  252.74    5.83   0
   2  -8   5   21.88    5.28   0
   2  -5   4  229.57    3.60   0
   2  -1   2  248.99    2.35   0
   2   3 -11   -2.58    8.09   0
   2   4  -9   64.18    4.57   0
   2   4  -8    8.05    5.21   0
   2   4  -5   51.04    3.16   0
   3  -8   5   74.14    4.74   0
   3   4 -11    4.12    5.89   0
   3   5  -7   14.52    3.21   0
   4  -8   5    0.74    4.29   0
   4  -4   4   54.31    3.78   0
   4  -2   3  219.54    3.81   0
   4   1   1  590.51    2.67   0
   4   4 -12    1.97    9.89   0
   4   5 -10   26.34    6.83   0
   4   5  -5   -2.24    2.64   0
   5  -8   5   78.71    6.01   0
   5  -2   3  448.78    4.73   0
   5   4 -13    7.89   10.49   0
   5   5  -4  492.92    3.64   0
   6  -9   5    1.50    5.98   0
   6  -8   5  119.44    7.70   0
   6  -2   3    2.33    3.45   0
   6   4  -2  200.03    1.14   0
   6   6 -10    0.94    4.93   0
   6   6  -9   11.94    6.06   0
   6   6  -8   70.20    4.66   0
   6   6  -7  140.00    4.83   0
   7 -11   5   14.56    8.78   0
   7 -10   5   18.00    9.90   0
   7  -5   4  271.06    7.86   0
   7   1   1   49.83    2.31   0
   7   6 -11    7.83    6.26   0
   7   6  -6  980.10    6.64   0
   8  -6   4    0.65    7.31   0
   8  -3   3    3.79    4.75   0
   8  -1   2   75.32    3.92   0
   8   3  -1   57.84    1.37   0
   8   6 -12  -11.72    7.45   0
   8   6 -11    9.35    7.57   0
   8   6  -6   75.62    3.22   0
   9  -8   4    0.69    7.75   0
   9  -4   3    6.34    6.57   0
   9   0   1   38.52    3.43   0
  10  -5   3   17.78    7.26   0
  10   1   0   27.93    3.45   0
  10   6  -7    4.96    3.66   0
  11  -4   2   -0.62    5.90   0
  11   6 -10  133.21    7.33   0
  11   6  -9    6.21    5.32   0
  11   6  -8   70.32    4.40   0
  12  -3   1   23.21    5.64   0
  12  -1   0   59.00    5.12   0
  13   1  -2    0.03    3.78   0
  -5 -16   0    7.61    3.63   0
  -5 -10  -7   -1.64    5.36   0
  -5  -8  -5   67.13    3.39   0
  -4 -16   2    3.15    5.33   0
  -4 -11   2  219.35    3.86   0
  -4  -7  -9   46.21    5.63   0
  -4  -6  -8    2.15    5.95   0
  -4  -5  -7   58.05    4.15   0
  -3 -17   3    3.65    7.30   0
  -3 -10   3   50.33    2.60   0
  -3  -7   2  220.86    2.19   0
  -3  -5 -10  174.05    7.41   0
  -3  -4  -9    2.29    6.73   0
  -3  -3  -8  117.12    4.98   0
  -3  -2  -6   71.83    3.21   0
  -3  -2  -5   95.17    3.19   0
  -3  -2  -4   39.95    2.51   0
  -2 -17   4    8.68    8.71   0
  -2 -16   4   12.83    6.09   0
  -2 -11   4   66.79    4.25   0
  -2 -10   4   15.50    4.18   0
  -2  -7   3  104.29    2.34   0
  -2  -4 -11   37.55    9.01   0
  -2  -1  -8   89.12    4.61   0
  -2  -1  -2  259.74    2.20   0
  -1  -5   3   -1.14    2.46   0
  -1  -2   1 6710.43    5.71   0
  -1   0  -9  142.87    6.80   0
  -1   1  -7  557.31    5.92   0
  -1   1  -6   21.79    3.84   0
  -1   1  -5  325.92    4.31   0
  -1   1  -4  195.42    2.81   0
   0 -17   5   13.01    9.42   0
   0 -16   5   23.86    7.25   0
   0 -10   5    6.50    4.12   0
   0  -6   4  118.15    3.55   0
   0  -1 -12    1.81    9.29   0
   0  -1   1 1018.34    2.39   0
   0   1 -10  577.25    9.22   0
   0   2  -8   86.66    4.43   0
   0   2  -7  369.27    5.68   0
   0   2  -4   72.74    3.09   0
   1  -8   5   33.50    4.98   0
   1  -5   4 1142.17    6.48   0
   1  -3   3    1.11    1.79   0
   1   0 -13   16.70    9.01   0
   1   1 -12    5.76    7.27   0
   1   2 -10   17.48    7.16   0
   1   3  -8  264.25    5.40   0
   1   3  -7  167.28    4.77   0
   1   3  -4   29.60    2.13   0
   2  -7   5  130.08    5.49   0
   2   1 -13   -5.09   11.89   0
   2   2 -12   52.45    7.54   0
   2   3 -10   -1.76    7.01   0
   2   4  -7   72.08    3.46   0
   2   4  -6  392.90    4.43   0
   3 -14   6   35.84   10.18   0
   3 -13   6   -1.49    9.38   0
   3  -7   5   10.47    3.89   0
   3  -4   4  190.29    3.67   0
   3  -2   3  430.50    3.74   0
   3   2 -13   93.24   12.51   0
   3   3 -12    5.24    6.84   0
   3   4 -10    3.73    5.08   0
   4 -14   6   33.49   11.09   0
   4 -13   6    2.43   10.13   0
   4  -7   5   72.50    4.62   0
   4   3 -13  295.69   12.17   0
   4   5  -9  595.18    7.22   0
   4   5  -8   29.69    5.18   0
   4   5  -6   67.81    3.51   0
   5  -7   5   46.73    4.66   0
   5  -4   4  624.47    6.33   0
   5   5 -11   33.11    6.39   0
   6  -7   5   30.08    7.26   0
   6  -4   4   50.28    5.13   0
   6   0   2   10.99    2.21   0
   6   5 -12    6.46    7.41   0
   7  -9   5   95.18    8.30   0
   7  -8   5   27.98    8.89   0
   7  -2   3   56.55    4.34   0
   7   6 -10   85.13    5.83   0
   7   6  -9   25.40    6.12   0
   7   6  -8   24.31    4.56   0
   7   6  -7   -2.97    3.67   0
   8  -5   4    3.67    6.24   0
   8   2   0   17.05    1.79   0
   8   6 -10   21.01    7.17   0
   8   6  -7   59.46    3.90   0
   9  -7   4   -2.49    7.21   0
   9   6 -11    3.95    6.37   0
   9   6 -10   81.79    7.56   0
   9   6  -7    0.72    3.89   0
  10  -2   2  130.98    5.72   0
  10   6 -11   51.25    6.58   0
  10   6 -10    3.12    7.27   0
  10   6  -9    4.10    6.23   0
  10   6  -8   10.39    4.78   0
  12   2  -2   66.72    2.85   0
  -5 -17   0   24.45    4.21   0
  -5 -11  -7   26.43    5.73   0
  -5  -9  -6   43.36    4.25   0
  -5  -8  -4  335.82    3.65   0
  -5  -8  -3  191.29    2.56   0
  -4 -17   2    4.46    5.37   0
  -4 -10   2    1.49    2.45   0
  -4  -8  -9   57.81    6.14   0
  -4  -7  -8   24.69    5.73   0
  -4  -6  -7   73.80    5.00   0
  -4  -5  -6   53.97    3.77   0
  -4  -5  -2    1.03    1.25   0
  -3  -9   3   65.01    2.93   0
  -3  -6 -10    7.24    8.61   0
  -3  -5   1   85.47    1.20   0
  -3  -3  -7  213.44    5.57   0
  -2  -9   4   -0.61    3.43   0
  -2  -3 -10   -0.79    5.55   0
  -2  -2  -9   32.74    5.27   0
  -2  -1  -7   68.92    3.86   0
  -1 -17   5   -6.17    8.98   0
  -1 -16   5    3.83    8.17   0
  -1 -15   5    0.24    5.94   0
  -1 -14   5   63.51    5.92   0
  -1 -13   5    8.67    4.67   0
  -1 -12   5   49.03    4.24   0
  -1 -11   5   25.40    5.36   0
  -1  -7   4    3.99    2.34   0
  -1  -3 -12   31.45    8.44   0
  -1  -2 -11    1.67    6.72   0
  -1  -1 -10    6.40    5.39   0
   0  -9   5  113.23    4.37   0
   0  -2   2  496.23    2.74   0
   0   1  -9   26.87    5.93   0
   0   2  -6   14.53    2.51   0
   0   2  -5   28.82    2.36   0
   1 -15   6   65.70    9.76   0
   1 -14   6   60.81    8.88   0
   1 -13   6   16.56    8.11   0
   1  -7   5  370.23    5.90   0
   1  -1 -13  112.58   12.83   0
   1   1 -11    9.46    7.63   0
   1   3  -6   42.19    2.60   0
   1   3  -5 1488.58    6.79   0
   2 -15   6   -4.72    8.47   0
   2 -14   6   34.05    8.02   0
   2 -13   6   81.10    7.17   0
   2 -12   6  128.06    7.26   0
   2 -11   6   40.01    8.41   0
   2  -4   4    3.14    2.21   0
   2  -2   3  221.60    3.41   0
   2   2 -11   59.92    8.38   0
   3 -15   6   -1.91    9.64   0
   3 -12   6   26.49    6.86   0
   3 -11   6   50.16    6.50   0
   3 -10   6    3.55    7.99   0
   3  -6   5  317.22    5.26   0
   3   1   1  297.19    1.89   0
   3   3 -11    6.10    8.15   0
   3   4  -9   23.23    4.39   0
   3   4  -4    5.91    2.40   0
   4 -12   6   25.52    7.94   0
   4 -11   6    4.88    6.90   0
   4 -10   6    9.22    8.85   0
   4  -6   5    9.45    4.39   0
   4   0   2  615.66    3.53   0
   4   4 -11  161.75    7.01   0
   4   5  -7   42.34    3.48   0
   5 -13   6    5.03    9.01   0
   5 -12   6   -4.32    8.34   0
   5 -11   6   -6.33    7.63   0
   5 -10   6   26.62    8.43   0
   5  -6   5    7.14    4.17   0
   5   4 -12   10.14    7.36   0
   5   5 -10   82.22    5.87   0
   5   5  -9   27.36    5.58   0
   5   5  -5    2.64    2.33   0
   6 -11   6   32.72   10.47   0
   6  -6   5  288.45    8.01   0
   6   4 -13   17.20    8.91   0
   6   5 -11   77.66    6.61   0
   6   5  -4    2.80    1.75   0
   7  -7   5   17.41    7.28   0
   7  -4   4   11.97    4.25   0
   7   5 -12   87.78    8.00   0
   7   5  -4   49.96    2.13   0
   8  -9   5   13.04    8.33   0
   8  -8   5    0.19   10.41   0
   8   1   1   29.39    2.88   0
   8   5 -12    8.69   10.01   0
   8   5  -4   56.35    1.70   0
   8   6  -9   95.21    4.65   0
   8   6  -8    0.94    3.64   0
   9  -6   4   46.32    6.79   0
   9  -3   3   12.44    6.00   0
   9  -1   2    3.58    4.55   0
   9   6  -9    3.42    4.19   0
   9   6  -8   85.88    4.03   0
  10  -4   3    5.84    7.00   0
  10   5  -5    5.47    2.23   0
  11  -3   2   -0.42    5.23   0
  11  -1   1  105.11    5.47   0
  12  -2   1    4.36    6.79   0
  12   1  -1    1.94    3.28   0
  12   5  -7    6.91    4.04   0
  13   0  -1   88.41    5.24   0
  -5 -14   1   20.55    3.25   0
  -5 -10  -6   29.49    4.51   0
  -5 -10   0   42.90    1.27   0
  -5  -9  -5   54.48    3.50   0
  -4  -9  -9   22.48    5.59   0
  -4  -5  -5  111.29    3.64   0
  -3 -16   4    5.37    6.48   0
  -3 -15   4  109.76    7.11   0
  -3 -14   4   22.55    5.51   0
  -3 -13   4    8.14    5.37   0
  -3 -12   4   -0.49    3.94   0
  -3  -7 -10   55.80    9.32   0
  -3  -5  -9    1.48    4.94   0
  -3  -4  -8    5.31    4.27   0
  -3  -3  -6   50.39    3.79   0
  -2  -6   3   50.87    2.71   0
  -2  -5 -11   26.13    7.47   0
  -2  -4 -10  109.83    7.90   0
  -2  -2  -8   48.52    5.58   0
  -2  -1  -6  622.64    5.19   0
  -2  -1  -3  227.05    2.84   0
  -1 -10   5  376.26    5.71   0
  -1  -4 -12   12.46    8.27   0
  -1  -3 -11   75.91    9.01   0
  -1  -3   2  916.93    3.24   0
  -1  -1  -9  197.54    6.86   0
   0 -15   6    8.37    8.60   0
   0 -14   6    7.32    7.80   0
   0 -13   6    5.03    7.24   0
   0  -8   5    8.41    3.44   0
   0  -5   4    6.77    3.06   0
   0  -2 -12    4.63    8.94   0
   0  -1 -11   14.19    8.17   0
   0   0 -10    2.51    5.61   0
   0   1  -8  686.01    8.04   0
   1 -16   6   14.43    8.62   0
   1 -12   6    4.04    5.80   0
   1 -11   6  160.52    6.95   0
   1 -10   6   35.80    5.94   0
   1  -4   4  348.23    4.32   0
   1   0   1 1184.86    2.71   0
   1   2  -9   54.69    4.74   0
   1   2  -2  200.71    1.64   0
   2 -10   6   19.36    5.25   0
   2  -9   6   34.22    6.32   0
   2  -6   5    3.93    3.33   0
   2   1 -12  148.77    8.08   0
   2   3  -9   10.27    4.43   0
   2   3  -3  474.64    3.11   0
   3  -9   6   52.10    5.83   0
   3  -3   4  429.65    4.86   0
   3   1 -13   14.68   11.81   0
   3   2 -12   17.64    6.78   0
   3   4  -8  369.07    5.73   0
   3   4  -7   11.17    4.02   0
   3   4  -5  243.39    3.74   0
   4  -9   6   38.73    5.94   0
   4  -5   5  112.44    5.81   0
   4  -3   4  469.49    4.82   0
   4   2 -13   40.23   10.36   0
   4   3 -12    3.56    6.73   0
   4   4 -10  156.64    6.07   0
   4   4  -3  630.61    3.14   0
   5  -9   6   45.59    6.70   0
   5  -5   5   20.42    5.73   0
   5  -3   4   11.97    3.32   0
   5  -1   3   50.35    3.13   0
   5   3 -13   10.91    8.45   0
   5   4 -11   65.21    8.42   0
   5   5  -8    2.85    4.80   0
   5   5  -7   13.82    3.97   0
   5   5  -6  379.65    4.62   0
   6 -10   6  110.44    8.85   0
   6  -9   6    4.99    8.91   0
   6  -3   4    9.79    4.98   0
   6   4 -12  128.57   10.59   0
   6   5 -10   20.52    5.28   0
   7  -6   5   24.14    7.72   0
   7   4 -13   -1.33    8.45   0
   7   5 -11    2.16    5.91   0
   8  -7   5    5.41    9.57   0
   8  -4   4   24.68    6.22   0
   8  -2   3   24.42    3.60   0
   8   5 -11   56.60    7.70   0
   9  -5   4   34.22    6.04   0
   9   5 -12   36.11    7.46   0
  10  -6   4    4.96   10.26   0
  11   5  -6   89.57    3.23   0
  12   0   0    7.77    4.55   0
  12   5  -8    3.51    4.99   0
  13   4  -6   18.69    2.87   0
  -5 -16   1    2.71    4.15   0
  -5 -15   1   18.73    3.31   0
  -5 -13   1  108.49    3.01   0
  -5 -12   1   10.73    2.04   0
  -5 -11  -6   -6.09    4.24   0
  -5  -9  -4   40.57    2.92   0
  -4 -16   3    7.27    6.06   0
  -4 -15   3   20.88    4.80   0
  -4 -14   3   16.73    3.98   0
  -4 -13   3   41.54    4.04   0
  -4 -12   3  115.36    4.11   0
  -4  -9   2   73.61    2.27   0
  -4  -8  -8   21.97    4.84   0
  -4  -7  -7  164.35    5.73   0
  -4  -6  -6  140.37    4.62   0
  -4  -5  -4   79.63    2.23   0
  -4  -5  -3  528.18    3.34   0
  -3 -17   4   71.19    7.72   0
  -3 -11   4   22.55    4.42   0
  -3  -8 -10    0.76    7.84   0
  -3  -8   3    8.27    1.78   0
  -3  -6  -9    2.79    7.14   0
  -3  -6   2  918.72    3.75   0
  -3  -5  -8  109.49    5.90   0
  -3  -4  -7   86.55    4.93   0
  -3  -3  -5    0.02    2.89   0
  -3  -3  -2 1622.86    4.29   0
  -2 -17   5   37.12    9.55   0
  -2 -16   5   14.12    7.36   0
  -2 -15   5   56.44    5.97   0
  -2 -14   5   10.16    4.98   0
  -2 -13   5   30.33    4.63   0
  -2 -12   5    8.11    4.49   0
  -2 -11   5    2.28    4.44   0
  -2  -8   4   -1.46    2.27   0
  -2  -6 -11   49.82   10.55   0
  -2  -3  -9   28.31    5.26   0
  -2  -2  -7    6.33    4.28   0
  -2  -1  -5    5.21    2.18   0
  -2  -1  -4  383.83    3.44   0
  -1  -9   5  207.81    4.66   0
  -1  -6   4   22.00    2.32   0
  -1  -5 -12  127.37   11.97   0
  -1  -2 -10   31.79    5.44   0
  -1   0  -7  491.23    5.55   0
   0 -16   6    2.92    8.02   0
   0 -12   6  374.61    8.08   0
   0 -11   6   24.96    6.22   0
   0  -7   5  165.88    3.81   0
   0  -3   3    5.42    2.49   0
   0   1  -7  260.33    4.88   0
   0   1  -2 1580.74    4.12   0
   1  -9   6  266.20    7.23   0
   1  -6   5   -0.50    3.00   0
   1  -2 -13    6.89    8.74   0
   1  -1 -12    6.28    9.01   0
   1  -1   2 1217.72    3.84   0
   1   0 -11   52.75    7.40   0
   1   1 -10   17.26    5.17   0
   1   2  -8   15.01    3.84   0
   2  -8   6  161.78    6.98   0
   2  -5   5  145.91    4.60   0
   2  -3   4  452.19    4.67   0
   2   2 -10   78.42    4.85   0
   2   3  -8  183.48    4.74   0
   2   3  -7  119.12    4.34   0
   3  -8   6   30.13    4.66   0
   3  -5   5    1.67    3.29   0
   3   3 -10  120.34    5.33   0
   3   4  -6  458.41    4.51   0
   4  -8   6    0.55    5.83   0
   4  -1   3  374.92    3.48   0
   4   3 -11   85.91    7.68   0
   4   4  -9   33.39    4.47   0
   5  -8   6    5.20    5.34   0
   5   3 -12   86.47    9.85   0
   5   4 -10   17.98    6.51   0
   6  -8   6   60.09    9.18   0
   6  -5   5    2.91    4.74   0
   6  -1   3   48.59    2.71   0
   6   3 -13   -3.97    8.27   0
   6   5  -9   38.19    4.14   0
   6   5  -8   56.95    4.95   0
   6   5  -5  781.21    4.93   0
   7 -10   6   85.97    9.58   0
   7  -9   6   -1.42   11.06   0
   7  -5   5    4.76    6.07   0
   7  -3   4   77.12    4.19   0
   7  -1   3  104.39    4.59   0
   7   4 -12   64.45   10.25   0
   7   5 -10   16.44    4.90   0
   8  -6   5    7.80    8.67   0
   8   0   2   20.66    3.09   0
   9  -7   5    3.85   10.71   0
   9  -4   4   27.22    6.76   0
   9  -2   3   -2.99    5.11   0
   9   1   1   -0.21    2.43   0
   9   2   0   33.01    2.03   0
   9   3  -1   55.06    1.46   0
   9   5 -11   -6.76    7.50   0
   9   5  -5    9.46    2.37   0
  10  -5   4   -0.38    8.47   0
  10  -3   3   18.08    6.31   0
  10  -1   2   -1.58    4.91   0
  10   5 -11   40.73    9.21   0
  11  -4   3   49.13    8.89   0
  11  -2   2    4.40    6.38   0
  11   1   0    2.27    3.16   0
  11   2  -1   48.56    2.38   0
  11   5 -10   11.43    6.78   0
  12   5  -9   35.40    6.10   0
  -5 -17   1   -1.67    4.07   0
  -5 -13  -6    7.60    5.00   0
  -5 -12  -6    9.76    4.68   0
  -5 -10  -5   98.27    3.64   0
  -5  -9  -3   58.68    2.02   0
  -4 -17   3   43.12    6.32   0
  -4 -11   3   30.63    3.57   0
  -4  -9  -8   -4.03    5.68   0
  -4  -6  -5   11.27    3.31   0
  -3 -10   4   -1.06    3.46   0
  -3  -7  -9  101.49    7.11   0
  -3  -3  -4  451.17    3.50   0
  -3  -3  -3  334.03    2.99   0
  -2 -10   5  139.12    5.28   0
  -2  -7 -11   11.44   10.47   0
  -2  -7   4    5.45    2.70   0
  -2  -5 -10   -0.31    5.85   0
  -2  -4  -9  246.76    7.79   0
  -2  -4   2  152.20    1.86   0
  -2  -3  -8  112.62    5.73   0
  -1 -16   6    2.54    8.98   0
  -1 -15   6    5.18    6.81   0
  -1 -14   6   28.39    6.08   0
  -1 -13   6   -6.70    5.51   0
  -1 -12   6    3.70    6.97   0
  -1  -8   5  412.78    5.12   0
  -1  -4 -11   14.07    8.06   0
  -1  -4   3   33.81    1.76   0
  -1  -3 -10    1.07    6.70   0
  -1  -2  -9  220.00    7.17   0
  -1  -1  -8   -0.48    3.85   0
  -1   0  -5  614.58    5.03   0
  -1   0  -3  412.73    3.24   0
   0 -10   6  256.52    5.68   0
   0  -9   6   32.82    5.66   0
   0  -3 -12    2.15    8.14   0
   0  -2 -11   -0.70    6.23   0
   0  -1 -10  615.22    9.26   0
   0   1  -6  134.68    3.87   0
   1  -8   6  130.35    6.52   0
   1  -3 -13   32.64   12.30   0
   1  -2   3  236.98    2.69   0
   1   1  -9  432.90    7.80   0
   1   2  -7   26.43    3.26   0
   2 -14   7   -8.91    8.97   0
   2 -13   7   48.08    9.54   0
   2 -12   7   32.37    9.71   0
   2  -7   6   -3.01    5.65   0
   2  -1 -13   -0.04    8.56   0
   2   0 -12   15.26    7.11   0
   2   1 -11    0.64    5.54   0
   2   2  -9    5.83    6.08   0
   2   3  -6  154.89    3.15   0
   2   3  -5 1410.93    6.61   0
   2   3  -4  601.40    3.90   0
   3 -13   7   26.94    9.03   0
   3 -12   7   31.89    7.96   0
   3 -11   7   33.78    9.75   0
   3  -7   6   40.58    4.83   0
   3  -4   5  906.91    7.31   0
   3  -1   3 1162.53    5.21   0
   3   0 -13  267.61   10.46   0
   3   1 -12    9.14    6.60   0
   3   2 -11   24.09    5.95   0
   3   2   0  942.78    1.51   0
   3   3  -9   16.66    4.28   0
   3   3  -2  495.69    2.22   0
   4 -13   7    4.69    9.88   0
   4 -12   7   -3.10    8.58   0
   4 -11   7    9.25   10.75   0
   4  -7   6   20.22    4.55   0
   4  -4   5    5.84    4.48   0
   4  -2   4   -0.61    3.41   0
   4   1 -13   38.52   10.28   0
   4   2 -12   17.10    6.81   0
   4   4  -8  253.81    5.08   0
   4   4  -4  149.00    2.60   0
   5 -11   7   18.24   12.21   0
   5  -7   6  111.58    6.41   0
   5  -4   5  119.92    5.56   0
   5  -2   4  163.13    4.59   0
   5   2 -13   64.83    9.02   0
   6  -7   6   -4.20    8.18   0
   6  -4   5  289.70    6.95   0
   6  -2   4   23.71    4.25   0
   6   4 -11   65.19    6.45   0
   6   5  -7    2.77    3.06   0
   6   5  -6  100.85    2.82   0
   7  -8   6   29.17    7.95   0
   7   3 -13   78.35   10.59   0
   7   5  -9   13.42    4.40   0
   7   5  -8   62.32    4.60   0
   7   5  -5  252.47    3.51   0
   8  -5   5   27.61    7.37   0
   8  -3   4    3.05    5.36   0
   8  -1   3   20.33    3.68   0
   8   4 -12   -9.59    8.64   0
   8   5 -10   25.30    5.11   0
   8   5  -9    3.00    5.15   0
   8   5  -5  122.27    3.10   0
   9  -6   5    4.22    8.90   0
   9   5 -10  125.24    6.97   0
  10   5 -10    9.77    6.21   0
  10   5  -6   -0.34    2.82   0
  11   0   1   10.26    4.19   0
  11   3  -2   74.19    1.51   0
  11   5  -9    9.08    6.14   0
  11   5  -8   19.48    5.08   0
  11   5  -7   23.45    3.94   0
  12  -1   1   10.62    6.09   0
  12   4  -5   -1.18    2.38   0
  -5 -11  -5    6.06    3.58   0
  -5 -11   1  155.87    2.47   0
  -5  -9  -2   80.41    1.51   0
  -4 -10  -8   35.53    6.81   0
  -4 -10   3   53.72    3.13   0
  -4  -8  -7  246.65    5.75   0
  -4  -7  -6   23.59    3.92   0
  -4  -7   1  269.24    1.69   0
  -3 -16   5    3.90    7.10   0
  -3 -15   5   15.48    7.28   0
  -3 -14   5   -5.82    6.46   0
  -3 -13   5  135.64    6.19   0
  -3  -9   4  156.02    3.83   0
  -3  -7   3   -0.96    2.23   0
  -3  -6  -8  102.15    6.41   0
  -3  -5  -7   81.32    4.70   0
  -3  -4  -6  111.93    3.55   0
  -2  -9   5    6.00    4.12   0
  -2  -6 -10   10.20    8.26   0
  -2  -5   3    3.79    2.13   0
  -2  -3   1 2613.42    3.48   0
  -2  -2  -6  235.00    3.71   0
  -1 -11   6    4.16    4.00   0
  -1 -10   6    3.34    5.66   0
  -1  -7   5  158.24    4.45   0
  -1  -5 -11   46.91    8.68   0
  -1  -5   4  287.03    3.93   0
  -1  -1  -7  557.76    6.50   0
   0  -6   5  633.10    5.43   0
   0  -4 -12   10.18    9.47   0
   0  -4   4  792.64    4.90   0
   0   0  -8  201.30    4.96   0
   0   1  -5   23.29    3.07   0
   0   1  -3 2702.34    6.56   0
   1 -15   7    1.69    8.57   0
   1 -14   7   21.50    8.18   0
   1 -13   7   15.04    7.28   0
   1 -12   7   74.68    6.89   0
   1 -11   7   77.23    8.40   0
   1  -7   6   52.97    5.41   0
   1  -5   5   24.08    2.94   0
   1  -3   4  243.69    3.84   0
   1  -2 -12   12.59    7.98   0
   1  -1 -11    9.53    7.46   0
   1   2  -6   42.05    2.55   0
   1   2  -5  632.18    5.00   0
   1   2  -4 1522.56    5.97   0
   1   2  -3 3398.85    7.11   0
   2 -11   7    5.15    6.28   0
   2 -10   7   12.44    8.18   0
   2  -4   5   64.74    4.05   0
   2  -2 -13    5.19   11.64   0
   2   0   2  155.91    2.09   0
   2   1 -10   -0.56    6.18   0
   2   2  -1  910.05    1.87   0
   3 -10   7   38.98    6.74   0
   3  -9   7   54.07    7.53   0
   3  -6   6  102.10    6.18   0
   3  -2   4   42.30    3.18   0
   3   2 -10   27.50    6.15   0
   3   3  -8  167.87    5.44   0
   4 -10   7   55.81    7.63   0
   4  -9   7   -6.93    8.80   0
   4  -6   6  117.94    5.13   0
   4   3 -10    5.15    4.27   0
   4   4  -7  471.32    5.01   0
   4   4  -6    2.13    3.28   0
   4   4  -5  406.17    4.04   0
   5 -10   7   -2.06    8.31   0
   5  -9   7   -6.91    9.10   0
   5  -6   6   32.70    5.53   0
   5   2 -12   -2.81    8.26   0
   5   3 -11  128.74    6.58   0
   5   4  -9  182.91    4.94   0
   5   4  -3   48.23    1.49   0
   6 -10   7   12.68   12.48   0
   6  -6   6   32.15    7.73   0
   6   2 -13    3.73    9.84   0
   6   3 -12    6.83    7.11   0
   6   4 -10   -3.25    5.15   0
   7  -7   6   20.54    7.73   0
   7  -4   5    5.22    6.64   0
   7  -2   4    5.24    4.84   0
   7   4 -11   21.16    5.88   0
   7   5  -7   66.76    3.86   0
   7   5  -6   31.47    3.06   0
   8  -8   6   -1.10    8.82   0
   8   3 -13   47.01    8.98   0
   8   4 -11   65.20    7.74   0
   8   5  -8    3.91    4.83   0
   8   5  -7   86.80    3.99   0
   8   5  -6  110.84    3.61   0
   9  -3   4    1.74    6.85   0
   9   4 -12   10.00    7.67   0
   9   5  -9   18.84    4.58   0
   9   5  -8   33.14    4.90   0
   9   5  -6   30.36    3.14   0
  10  -4   4   25.01    8.73   0
  10  -2   3   12.05    6.42   0
  10   5  -9   90.45    4.96   0
  10   5  -8    4.25    4.97   0
  10   5  -7   99.47    4.25   0
  11  -3   3    2.29    8.02   0
  11   4  -4  135.49    2.00   0
  -5 -16   2   11.06    4.30   0
  -5 -15   2   -2.79    3.72   0
  -5 -14   2   54.13    3.62   0
  -5 -13   2   30.45    2.90   0
  -5 -12  -5   43.90    4.15   0
  -5 -10  -4    0.67    2.44   0
  -4 -17   4    7.77    6.23   0
  -4 -16   4    3.55    6.30   0
  -4 -15   4   23.39    5.36   0
  -4 -14   4   36.79    4.85   0
  -4 -13   4    7.49    4.65   0
  -4 -11  -8   45.46    6.22   0
  -4  -9  -7    2.20    5.35   0
  -4  -8   2   54.47    1.74   0
  -4  -6  -4  501.14    4.19   0
  -3 -17   5    8.37    6.29   0
  -3 -12   5   20.31    3.59   0
  -3  -8  -9   30.45    5.98   0
  -3  -4  -5  918.70    5.88   0
  -2 -16   6    0.48    7.20   0
  -2 -15   6   -4.01    6.52   0
  -2 -14   6   -1.57    5.64   0
  -2 -13   6   68.31    5.47   0
  -2 -12   6    1.95    6.90   0
  -2  -5  -9   34.97    6.09   0
  -2  -4  -8   24.34    5.30   0
  -2  -3  -7  103.29    3.73   0
  -2  -2  -5  480.25    4.63   0
  -1  -9   6   71.16    5.66   0
  -1  -4 -10   78.85    7.62   0
  -1  -3  -9   85.56    5.67   0
  -1  -2  -8  107.46    6.08   0
   0 -15   7    2.64    8.24   0
   0 -14   7   11.77    7.53   0
   0 -13   7    9.97    6.69   0
   0 -12   7   66.54    6.80   0
   0 -11   7   -5.88    7.01   0
   0  -8   6  193.91    4.88   0
   0  -5 -12   12.89   11.07   0
   0  -3 -11   87.59    6.58   0
   0  -2 -10   11.01    5.60   0
   0  -1  -9   17.69    4.50   0
   0   1  -4  835.03    4.44   0
   1 -10   7  163.94    6.91   0
   1  -3 -12    2.83   10.77   0
   1   1  -8   72.24    4.04   0
   2  -9   7    4.61    5.65   0
   2  -6   6  113.82    4.55   0
   2  -1 -12  134.75    8.08   0
   2  -1   3  204.49    2.61   0
   2   2  -8  168.41    4.57   0
   3  -8   7   74.91    8.03   0
   3  -1 -13   35.93    8.69   0
   3   1 -11   63.71    6.18   0
   3   3  -7   19.45    3.86   0
   4  -8   7  251.28    9.80   0
   4  -5   6   63.27    6.17   0
   4  -3   5   78.04    5.00   0
   4   1 -12    4.08    6.41   0
   4   2 -11   52.74    5.86   0
   4   3  -9  178.66    5.47   0
   5  -8   7   -2.30    9.27   0
   5  -5   6  233.80    7.62   0
   5  -3   5   22.04    5.59   0
   5   0   3  981.07    5.57   0
   5   1 -13   18.75    8.45   0
   5   1   2   52.33    2.17   0
   5   3 -10   45.47    6.86   0
   5   4  -8   47.37    3.69   0
   6  -9   7   30.25    8.44   0
   6  -3   5   44.10    5.30   0
   6   1   2  190.98    2.46   0
   6   2   1  224.70    2.20   0
   6   3 -11   44.72    8.15   0
   6   4  -9    0.16    5.46   0
   7  -6   6    7.51    6.76   0
   7   1   2    1.36    2.69   0
   7   2 -13   40.32   11.60   0
   7   2   1   32.14    2.06   0
   7   3 -12    3.21    7.43   0
   7   4 -10  146.59    6.74   0
   8  -7   6    3.05    8.02   0
   8  -4   5   80.70    7.79   0
   8  -2   4   83.83    6.19   0
   9  -5   5   -0.40    7.00   0
   9  -1   3   22.48    4.96   0
   9   4 -11   -3.68    7.34   0
   9   5  -7   54.16    3.33   0
  10   1   1   51.23    3.35   0
  10   2   0   34.77    2.74   0
  10   4 -11   24.31    8.94   0
  11  -1   2    1.97    4.79   0
  -5 -17   2    4.20    4.65   0
  -5 -13  -5   12.82    3.74   0
  -5 -12   2    8.15    2.22   0
  -4 -12   4  160.28    3.92   0
  -4 -10  -7   70.24    5.43   0
  -4  -9   3   99.78    2.77   0
  -4  -8  -6    6.35    4.20   0
  -4  -7  -5   85.96    3.60   0
  -4  -6  -3  351.36    2.94   0
  -4  -6  -1  620.63    1.86   0
  -3 -11   5   25.68    3.56   0
  -3 -10   5  124.74    4.72   0
  -3  -9  -9  173.94    7.99   0
  -3  -8   4  213.08    3.52   0
  -3  -7  -8   64.88    4.43   0
  -3  -6  -7   13.98    4.42   0
  -3  -5  -6    6.14    3.78   0
  -2 -11   6  143.69    5.02   0
  -2  -8   5   18.06    2.69   0
  -2  -7 -10   25.90    6.28   0
  -2  -6   4   34.76    2.11   0
  -2  -2  -4  865.49    4.99   0
  -2  -2  -1 1258.16    2.65   0
  -1 -15   7    9.38    7.69   0
  -1 -14   7   10.32    7.29   0
  -1 -13   7   15.67    7.46   0
  -1 -12   7    7.48    7.15   0
  -1  -8   6  252.86    5.86   0
  -1  -6 -11   -3.31    7.15   0
  -1  -6   5  168.58    4.28   0
  -1  -1  -6   14.66    2.67   0
   0 -10   7   76.78    6.85   0
   0  -7   6    9.43    3.62   0
   0  -5   5   42.01    2.67   0
   0  -4 -11    4.22    8.46   0
   1  -9   7   -5.84    5.11   0
   1  -6   6    6.36    3.70   0
   1  -4   5  288.93    3.89   0
   1  -2 -11   89.25    6.40   0
   1  -1 -10   16.44    5.12   0
   1   0  -9  239.91    5.84   0
   1   1  -7 1052.52    6.96   0
   2 -13   8   87.29   12.57   0
   2 -12   8    3.93   10.16   0
   2  -8   7   15.82    5.28   0
   2  -5   6   24.55    5.04   0
   2  -3 -13   20.09    8.75   0
   2  -2 -12   48.67    9.76   0
   2  -2   4  806.64    5.01   0
   2   1  -9    5.61    4.43   0
   2   2  -7    4.71    2.75   0
   3 -12   8   22.65   11.14   0
   3 -11   8   50.52   10.57   0
   3  -7   7    8.92    7.18   0
   3  -5   6   18.39    4.04   0
   3  -3   5    4.21    2.66   0
   3  -2 -13  116.88   12.20   0
   3   2  -9   14.44    4.50   0
   3   3  -6  826.91    5.79   0
   3   3  -3  567.56    3.12   0
   4 -11   8   76.98   11.16   0
   4  -7   7  153.35    8.59   0
   4   1   2    6.38    1.85   0
   4   2 -10   23.87    6.28   0
   4   3  -8  117.34    5.36   0
   5  -7   7   -0.03    8.50   0
   5  -1   4  227.33    4.39   0
   5   2 -11  -10.56    7.64   0
   5   2   1    2.60    1.21   0
   5   4  -7   34.93    3.34   0
   5   4  -6  217.68    3.94   0
   5   4  -4  747.55    4.09   0
   6  -8   7    3.32    8.10   0
   6  -5   6   13.25    5.34   0
   6  -1   4   26.59    4.08   0
   6   1 -13   10.11   11.33   0
   6   2 -12   61.50    7.15   0
   6   4  -8  121.30    5.61   0
   7  -8   7   -9.98   11.74   0
   7  -5   6   35.12    8.52   0
   7  -3   5  182.00    7.25   0
   7   0   3   53.40    3.95   0
   7   3 -11   -6.10    7.01   0
   7   4  -9  180.91    6.36   0
   8  -6   6    9.98    7.54   0
   8   1   2   76.44    3.20   0
   8   2 -13    3.69   11.62   0
   8   3 -12   79.24    7.80   0
   8   4 -10   11.19    5.27   0
   9  -4   5   -2.12    7.61   0
   9   3 -12   49.61   10.40   0
   9   4 -10   -2.03    7.03   0
  10  -3   4   21.37    8.12   0
  10   0   2  308.14    6.02   0
  10   4 -10    7.43    6.77   0
  11  -2   3   46.71    6.80   0
  11   4 -10   63.52    7.89   0
  12   1   0   62.14    4.19   0
  12   4  -9   67.77    6.20   0
  12   4  -6   10.18    3.39   0
  -5 -16   3   21.28    5.22   0
  -5 -15   3    5.35    4.06   0
  -5 -14  -5    3.83    3.79   0
  -5 -11  -4    7.85    2.63   0
  -5 -10  -3  151.98    2.57   0
  -5 -10   1   26.92    1.50   0
  -4 -11  -7   -1.92    4.92   0
  -4 -11   4   17.95    2.69   0
  -4  -6  -2   39.64    1.29   0
  -3 -16   6   68.93    9.69   0
  -3 -15   6    4.10    8.14   0
  -3 -14   6   68.01    7.82   0
  -3 -13   6    1.47    5.92   0
  -3 -10  -9    3.00    7.19   0
  -3  -8  -8  111.07    6.40   0
  -3  -6   3  166.89    2.57   0
  -3  -4  -4  200.66    2.67   0
  -2 -10   6   83.93    4.33   0
  -2  -8 -10  147.31    7.32   0
  -2  -7   5  543.27    5.45   0
  -2  -6  -9  299.57    6.75   0
  -2  -5  -8   38.38    5.05   0
  -2  -4  -7    9.32    4.47   0
  -2  -3  -6   76.55    2.96   0
  -2  -2  -3  233.97    2.76   0
  -2  -2  -2   26.17    1.50   0
  -1 -11   7  292.53    7.30   0
  -1  -7 -11   63.93    8.93   0
  -1  -5 -10  139.56    6.82   0
  -1  -4  -9   14.29    6.47   0
  -1  -4   4  131.63    3.09   0
  -1  -3  -8   21.71    5.10   0
  -1  -3   3    0.45    2.12   0
  -1  -2  -7   93.82    4.45   0
  -1  -1  -5  319.09    4.12   0
   0 -14   8    9.10   10.34   0
   0  -9   7   21.66    4.60   0
   0  -6 -12    6.77    8.03   0
   0  -6   6   -0.94    4.17   0
   0  -3 -10  287.33    7.12   0
   0  -3   4  286.62    3.84   0
   0  -2  -9   10.42    3.95   0
   0  -2   3 4573.34    8.51   0
   0  -1  -8  681.10    6.91   0
   1 -14   8  150.24   10.16   0
   1 -13   8   13.94    8.46   0
   1 -12   8   12.76    9.55   0
   1  -8   7    0.24    4.42   0
   1  -4 -12   11.88    7.93   0
   1   1  -6   35.07    3.27   0
   2 -11   8   85.85    8.50   0
   2 -10   8   11.37    8.31   0
   2  -7   7    9.63    4.63   0
   2  -4 -13   33.45   10.53   0
   2  -3   5   12.50    2.71   0
   2  -1 -11   -4.71    5.94   0
   2   0 -10   35.11    4.77   0
   2   1   1   80.93    1.05   0
   2   2  -6  106.81    3.56   0
   3 -10   8   37.90    9.85   0
   3  -4   6   97.74    5.33   0
   3  -1 -12    1.60    6.78   0
   3   0 -11   12.23    6.09   0
   3   1 -10    7.96    4.52   0
   3   2  -8  115.09    5.33   0
   3   3  -5  242.33    3.13   0
   3   3  -4  317.05    3.31   0
   4 -10   8   32.83    8.60   0
   4  -6   7   81.66    8.25   0
   4  -4   6   31.93    5.25   0
   4  -1 -13   47.55    8.79   0
   4  -1   4  632.07    4.79   0
   4   0 -12   13.74    6.85   0
   4   1 -11    0.63    5.97   0
   5 -10   8   69.06   11.90   0
   5  -6   7    0.67    7.18   0
   5  -4   6  184.27    6.29   0
   5   0 -13   63.17    9.01   0
   5   1 -12   17.35    6.82   0
   5   3  -9   31.63    4.24   0
   5   4  -5   33.52    2.06   0
   6  -7   7    1.14    7.84   0
   6  -4   6   20.48    7.04   0
   6   3 -10  124.38    5.99   0
   6   4  -7  508.79    5.97   0
   6   4  -3   71.42    1.50   0
   7  -7   7   -3.46   11.02   0
   7  -1   4    2.85    4.14   0
   7   1 -13   22.71   10.00   0
   7   2 -12   56.40    9.56   0
   7   4  -8   -0.34    4.14   0
   8  -5   6   -7.40    9.67   0
   8  -3   5  138.04    7.81   0
   8   2   1  124.98    2.68   0
   8   3 -11   77.32    8.49   0
   8   4  -9  167.18    6.52   0
   9  -2   4  113.91    5.61   0
   9   4  -3  473.00    2.39   0
  10  -1   3    1.02    5.96   0
  11   4  -9   52.37    5.82   0
  12   2  -1   19.80    2.61   0
  12   4  -8   19.35    5.66   0
  12   4  -7   75.44    4.50   0
  13   2  -2   49.07    2.19   0
  -5 -17   3   25.56    5.82   0
  -5 -14   3  106.82    4.32   0
  -5 -13   3    6.54    3.47   0
  -5 -12  -4   30.25    3.18   0
  -5 -11   2   -0.02    1.99   0
  -4 -16   5   95.04    6.33   0
  -4 -15   5    1.90    4.95   0
  -4 -13   5   14.21    5.32   0
  -4 -12  -7   -5.19    5.43   0
  -4 -10   4  201.04    4.06   0
  -4  -9  -6   60.82    3.92   0
  -4  -8  -5    0.49    3.33   0
  -4  -7  -4   57.58    2.72   0
  -3 -12   6   79.81    6.10   0
  -3  -9  -8   -0.08    5.67   0
  -3  -9   5    1.99    2.81   0
  -3  -7  -7   11.98    5.00   0
  -3  -7   4  253.72    3.81   0
  -3  -5  -5    3.69    3.15   0
  -3  -5   2    0.58    1.34   0
  -3  -4  -3    1.87    1.77   0
  -2 -15   7   17.91    7.38   0
  -2 -14   7   29.00    6.94   0
  -2 -13   7   11.74    5.72   0
  -2 -12   7    4.50    6.93   0
  -2  -9 -10   15.86    6.89   0
  -2  -9   6  147.02    4.52   0
  -2  -7  -9   47.78    6.98   0
  -1 -10   7    7.99    4.42   0
  -1  -8 -11   17.40   10.37   0
  -1  -7   6  267.91    4.72   0
  -1  -6 -10   32.45    7.65   0
  -1  -5   5   32.04    3.23   0
   0 -13   8   83.67    8.21   0
   0 -12   8    0.45    8.92   0
   0  -8   7   10.14    4.63   0
   0  -5 -11   24.59    6.45   0
   0  -4   5    9.29    3.20   0
   0  -1  -7  273.53    4.94   0
   0  -1   2 1607.79    4.12   0
   1 -11   8    4.83    6.49   0
   1 -10   8   11.43    8.84   0
   1  -7   7   17.91    4.29   0
   1  -5 -12    4.13   10.88   0
   1  -5   6   42.62    3.57   0
   1  -3 -11   14.56    6.35   0
   1  -2 -10   22.04    6.39   0
   1  -2   4   54.78    2.27   0
   1  -1  -9  422.04    6.71   0
   1  -1   3  702.31    3.72   0
   2  -9   8   95.26    9.57   0
   2  -6   7  126.84    6.55   0
   2  -4   6   34.58    4.65   0
   2  -3 -12   98.06    7.93   0
   2   1  -8  186.74    4.71   0
   2   2  -5   79.51    3.13   0
   3  -9   8  -10.97    6.92   0
   3  -6   7   14.78    4.61   0
   3  -3 -13    1.49    8.59   0
   3  -1   4  125.89    2.76   0
   3   0   3   67.58    2.06   0
   4  -9   8   -0.13    7.77   0
   4  -8   8   13.51    8.92   0
   4  -2 -13   32.71   11.98   0
   4  -2   5   48.11    3.53   0
   4   2  -9    5.87    4.51   0
   4   3  -7  180.09    3.59   0
   5  -9   8   -7.37    8.56   0
   5  -2   5   27.48    3.64   0
   5  -1 -13    8.65   10.21   0
   5   2 -10   58.46    5.55   0
   5   3  -8  101.78    5.21   0
   6  -6   7   12.01    6.78   0
   6  -2   5  101.78    4.18   0
   6   1 -12    7.96    9.12   0
   6   2 -11  -14.41    5.42   0
   6   3  -9  366.33    6.54   0
   6   4  -6    1.76    2.99   0
   7  -6   7   -1.79    9.22   0
   7  -4   6    5.85    6.83   0
   7  -2   5   21.19    6.19   0
   7   3 -10   29.78    6.39   0
   8  -1   4  327.01    6.97   0
   8   1 -13   30.09   11.72   0
   8   2 -12   66.47   10.02   0
   8   4  -8    3.85    4.43   0
   9  -3   5   19.81    8.03   0
   9   0   3   22.48    4.14   0
   9   1   2    0.75    3.44   0
   9   3 -11  130.76    8.61   0
   9   4  -9   12.20    4.42   0
  10  -2   4    2.10    6.45   0
  10   3 -11    8.13    8.94   0
  10   3  -1   59.00    1.52   0
  10   4  -9    6.07    4.65   0
  11   1   1  105.92    4.73   0
  11   3 -11    1.58    9.12   0
  11   4  -8   32.96    5.58   0
  11   4  -5    3.77    2.66   0
  -5 -13  -4   -0.71    3.25   0
  -5 -12   3   90.82    3.51   0
  -5 -11  -3   25.03    2.28   0
  -5 -10  -2    1.07    1.37   0
  -4 -12   5   65.89    4.11   0
  -4 -10  -6   13.25    4.47   0
  -4  -8   3    5.86    1.99   0
  -4  -7   2   14.50    1.29   0
  -3 -11   6   -0.62    3.59   0
  -3  -8   5  535.62    5.60   0
  -3  -6  -6  103.46    3.65   0
  -3  -4  -2  649.37    2.85   0
  -2 -11   7   16.32    5.32   0
  -2  -8  -9   11.37    6.38   0
  -2  -8   6   24.47    4.53   0
  -2  -6  -8   17.62    5.60   0
  -2  -5   4  642.59    4.29   0
  -2  -4   3  539.30    3.21   0
  -2  -3  -5   17.75    2.21   0
  -1 -14   8   -3.89    7.97   0
  -1 -13   8    5.41    9.10   0
  -1 -12   8   12.13    8.73   0
  -1  -9   7  254.55    5.64   0
  -1  -5  -9   26.00    6.84   0
  -1  -2  -6  247.75    3.70   0
  -1  -2   2  198.62    1.62   0
  -1  -1  -4  187.93    2.65   0
   0 -11   8  104.06    6.93   0
   0 -10   8   28.17    7.95   0
   0  -7   7    4.32    6.30   0
   0  -6 -11   99.80    9.98   0
   0  -5   6    1.29    3.84   0
   0  -4 -10   38.45    5.66   0
   0  -3  -9  191.94    6.19   0
   0  -2  -8   88.16    5.19   0
   1  -9   8    3.79    5.57   0
   1  -6   7   30.89    6.09   0
   1  -4 -11   61.86    8.57   0
   1  -3   5   59.45    2.63   0
   1   0  -7  234.96    4.84   0
   1   1  -5  717.53    4.74   0
   2  -8   8   47.00    7.56   0
   2  -4 -12   14.69    9.64   0
   2  -2 -11   52.41    6.23   0
   2  -1 -10    3.19    4.63   0
   2   1  -7   46.54    4.05   0
   2   2  -4  143.19    2.84   0
   2   2  -2    2.80    1.08   0
   3  -8   8  113.41    7.24   0
   3  -5   7   59.81    6.11   0
   3  -4 -13   22.45   12.09   0
   3  -2 -12    1.93    6.99   0
   3  -2   5   85.56    3.10   0
   3  -1 -11   75.48    7.60   0
   3   1  -9    4.25    3.93   0
   3   1   2    5.25    1.27   0
   3   2  -7  149.33    3.55   0
   4  -5   7   52.62    5.60   0
   4  -3   6  -11.07    5.72   0
   4  -1 -12   10.49    6.76   0
   4   1 -10  247.54    6.07   0
   4   2   1 2054.26    4.21   0
   4   3  -6  477.84    4.45   0
   5  -8   8   50.78    8.52   0
   5  -5   7    1.89    5.40   0
   5  -3   6  258.62    6.23   0
   5   1 -11  108.14    6.38   0
   6  -8   8   -1.14   11.04   0
   6  -5   7   29.20    8.71   0
   6  -3   6   54.73    6.89   0
   6   4  -5  170.11    2.56   0
   6   4  -4    4.60    1.70   0
   7   0 -13  129.03   11.97   0
   7   1 -12    1.09    8.55   0
   7   2 -11   99.59    7.76   0
   7   3   0  138.21    1.40   0
   7   4  -7   66.75    3.60   0
   7   4  -3  658.85    2.90   0
   8  -4   6    7.79    6.26   0
   8  -2   5   56.05    6.62   0
   8   3 -10    1.38    5.80   0
   8   4  -7    3.13    3.32   0
   8   4  -3  429.40    2.50   0
   9  -1   4   -1.18    5.19   0
   9   2 -12   -3.15    7.56   0
   9   2   1   47.90    2.43   0
   9   4  -8   45.48    4.87   0
  10   2 -12   15.50   10.80   0
  10   4  -8   -0.58    4.70   0
  10   4  -4   -1.00    2.04   0
  11  -1   3    3.68    6.90   0
  11   2   0    4.88    2.60   0
  11   4  -7   35.81    4.40   0
  11   4  -6   49.62    3.42   0
  -5 -16   4   23.75    6.06   0
  -5 -15   4   10.73    5.12   0
  -5 -14  -4   55.73    3.79   0
  -5 -14   4   -0.59    4.49   0
  -5 -11   3  156.19    3.46   0
  -5 -10   2   56.73    2.16   0
  -4 -16   6   17.23    8.84   0
  -4 -15   6    7.38    7.51   0
  -4 -14   6   12.85    6.14   0
  -4 -11  -6   13.38    4.33   0
  -4 -11   5   36.79    3.35   0
  -4  -9  -5   20.84    3.32   0
  -4  -9   4  201.82    3.38   0
  -4  -7  -3    2.95    2.20   0
  -3 -15   7    6.27    6.91   0
  -3 -14   7   10.37    7.93   0
  -3 -13   7   -6.09    7.34   0
  -3 -10  -8   28.39    5.10   0
  -3 -10   6   10.25    3.61   0
  -3  -8  -7   58.32    5.00   0
  -3  -5  -4    6.91    2.17   0
  -3  -4  -1  221.87    1.39   0
  -2 -15   8   12.90   11.36   0
  -2 -14   8   -8.78    9.08   0
  -2 -10   7   48.09    4.37   0
  -2  -6   5    7.26    2.49   0
  -2  -5  -7   54.54    4.00   0
  -2  -4  -6   30.11    2.62   0
  -1 -11   8   -0.38    6.16   0
  -1  -8   7   11.73    4.49   0
  -1  -7 -10  159.53    7.01   0
  -1  -6   6   23.55    3.10   0
  -1  -4  -8  255.67    5.19   0
  -1  -3  -7    5.36    3.41   0
  -1  -1  -3  743.88    3.60   0
   0  -9   8   81.81    7.61   0
   0  -7 -11   53.82    8.79   0
   0  -5 -10   21.52    7.48   0
   0  -1  -6  130.33    3.57   0
   0   0  -4  235.54    2.73   0
   1 -12   9   33.04   11.03   0
   1  -8   8  208.23    7.09   0
   1  -6 -12   -3.80    8.00   0
   1  -4   6  277.92    4.46   0
   1  -3 -10    5.41    5.26   0
   1  -2  -9   56.16    6.05   0
   1  -1  -8   81.01    5.20   0
   1   1  -4   55.56    2.76   0
   2 -11   9    0.70    8.86   0
   2 -10   9   79.82   10.15   0
   2  -7   8    6.42    8.13   0
   2  -5   7   49.81    4.62   0
   2  -3 -11    1.31    8.13   0
   2  -2   5  457.73    4.50   0
   2  -1   4  363.03    3.52   0
   2   2  -3   -2.77    1.23   0
   3 -10   9    5.29   12.17   0
   3  -7   8   54.98    5.95   0
   3  -3 -12   -8.60    9.13   0
   3  -3   6   39.46    3.83   0
   3   1  -8  259.87    5.56   0
   4  -7   8   14.90    6.54   0
   4  -3 -13  300.94   10.73   0
   4   2  -8   44.98    3.85   0
   4   3  -5    6.42    2.43   0
   4   3  -2  174.48    1.62   0
   5  -7   8   12.58    7.92   0
   5  -2 -13   44.28   12.17   0
   5  -1   5   67.08    4.22   0
   5   1   3   48.73    2.64   0
   5   2  -9  799.40    7.67   0
   5   3  -7   48.78    2.93   0
   6  -7   8   21.93   10.50   0
   6  -1 -13   12.09    8.85   0
   6   0 -12   76.85    9.54   0
   6   0   4    2.99    3.75   0
   6   1 -11    2.11    7.59   0
   6   1   3   51.56    3.17   0
   6   2 -10   79.38    5.58   0
   6   3  -8   31.08    4.81   0
   6   3   0   48.99    0.94   0
   7  -5   7   15.09    7.07   0
   7  -3   6   26.95    5.49   0
   7   1   3  109.56    3.89   0
   7   3  -9   22.51    3.85   0
   7   4  -6  311.45    3.88   0
   7   4  -5  366.24    3.91   0
   7   4  -4  512.19    3.41   0
   8   1 -12  240.71    9.91   0
   8   2 -11   -2.26    7.51   0
   8   3   0   63.41    1.55   0
   8   4  -6  165.99    3.91   0
   9  -4   6   17.56    9.84   0
   9   3 -10  169.71    6.19   0
   9   4  -7  110.76    4.68   0
  10   1   2   -0.88    3.41   0
  10   3 -10   71.22    6.79   0
  10   4  -7    1.69    3.67   0
  10   4  -6    6.13    3.48   0
  10   4  -5   17.98    2.80   0
  11   3 -10   12.28    7.08   0
  13   3  -5   19.22    3.31   0
  -5 -15  -4   20.08    3.67   0
  -5 -13   4   58.87    3.98   0
  -5 -12   4   82.49    3.96   0
  -4 -13   6    4.34    4.70   0
  -4 -12  -6   20.97    5.34   0
  -4 -12   6   79.86    6.38   0
  -4 -10   5    4.86    3.07   0
  -4  -8  -4   86.00    3.23   0
  -3 -12  -8   39.69    6.97   0
  -3 -12   7  118.07    5.78   0
  -3 -11  -8   45.06    5.61   0
  -3 -11   7    4.17    5.89   0
  -3  -9  -7   50.31    4.79   0
  -3  -9   6   85.91    4.03   0
  -3  -7  -6   35.97    3.03   0
  -3  -7   5  677.13    5.61   0
  -3  -6  -5  346.45    4.38   0
  -3  -6   4   18.03    2.64   0
  -2 -13   8    9.86    7.37   0
  -2 -12   8   97.61    8.88   0
  -2  -9  -9   13.43    5.71   0
  -2  -9   7  208.66    5.33   0
  -2  -7  -8    0.31    4.51   0
  -2  -7   6   49.08    3.44   0
  -2  -3  -4  462.92    3.55   0
  -2  -3   2  624.58    2.69   0
  -1 -10   8  157.78    6.58   0
  -1  -8 -10   11.59    6.74   0
  -1  -7   7  310.95    6.93   0
  -1  -6  -9    4.08    5.08   0
  -1  -4   5   18.69    3.10   0
  -1  -2  -5  224.14    3.78   0
  -1  -1  -2 1287.84    3.71   0
   0 -13   9    6.62    8.94   0
   0 -12   9    4.76    8.39   0
   0 -11   9   14.29    9.37   0
   0  -8   8   75.39    6.84   0
   0  -6   7  469.38    6.25   0
   0  -4  -9   -0.95    5.18   0
   0  -3  -8   66.55    5.09   0
   0  -3   5    0.91    3.12   0
   0  -2  -7  372.71    5.45   0
   0  -2   4   70.32    3.14   0
   1 -11   9   -1.72    8.55   0
   1 -10   9   79.53   10.51   0
   1  -7 -12   -0.05    8.26   0
   1  -7   8   60.78    6.94   0
   1  -5 -11   17.55    6.86   0
   1  -5   7    4.75    3.95   0
   1   1  -3  447.52    3.01   0
   2  -9   9   17.85   10.08   0
   2  -5 -12   -0.64    7.84   0
   2  -3   6   82.90    3.77   0
   2  -2 -10   76.78    5.06   0
   2  -1  -9    1.64    4.48   0
   2   0  -8  604.76    6.19   0
   2   1  -6 1039.83    6.36   0
   3  -9   9  163.66   10.23   0
   3  -6   8  104.51    6.42   0
   3  -5 -13   -1.22    9.00   0
   3  -4   7   82.36    4.71   0
   3  -2 -11   25.27    5.68   0
   3  -1 -10    1.34    6.19   0
   3   0  -9   -5.69    5.56   0
   3   2  -6  197.46    3.22   0
   4  -9   9   19.43    9.01   0
   4  -6   8    2.08    6.32   0
   4  -4 -13   27.91   10.94   0
   4  -4   7   33.14    4.51   0
   4  -2 -12   19.09    6.83   0
   4  -1 -11   -3.79    7.62   0
   4  -1   5    4.75    2.99   0
   4   0 -10  171.37    6.90   0
   4   0   4 1175.09    6.03   0
   4   1  -9   15.91    4.57   0
   4   1   3  364.89    3.37   0
   4   3  -4   44.30    2.24   0
   4   3  -3   52.34    1.78   0
   5  -6   8  115.57    8.13   0
   5  -4   7    0.90    5.33   0
   5  -2   6   54.71    5.36   0
   5  -1 -12   23.42    6.49   0
   5   0 -11   25.00    5.97   0
   5   1 -10    6.08    4.51   0
   5   3  -6  447.88    4.75   0
   6  -6   8    4.11   11.02   0
   6  -4   7    4.25    5.91   0
   6  -1   5    5.21    3.35   0
   6   2   2  219.67    2.70   0
   7  -4   7   10.19    8.30   0
   7  -1 -13   32.70   12.03   0
   7  -1   5  440.26    7.83   0
   7   2 -10  185.61    7.40   0
   7   2   2    0.53    2.37   0
   7   3  -8  112.73    4.99   0
   8  -5   7   53.40    8.75   0
   8  -3   6    4.61    6.46   0
   8   0   4   55.70    4.64   0
   8   1   3   20.82    3.40   0
   8   3  -9  115.92    5.08   0
   8   4  -5  605.31    4.53   0
   8   4  -4    3.39    1.72   0
   9  -2   5   22.79    5.59   0
   9   1 -12    4.89   10.29   0
   9   2 -11    3.16    6.30   0
   9   3  -9   72.75    6.33   0
   9   4  -6    4.61    2.92   0
   9   4  -5    3.01    2.44   0
   9   4  -4   21.70    1.85   0
  10  -1   4  131.37    7.54   0
  10   2 -11   40.58    9.22   0
  11   2 -11   13.07    9.72   0
  11   3  -9   12.05    6.97   0
  12   3  -9    0.17    5.35   0
  13   3  -7   -1.56    4.79   0
  13   3  -6   41.11    4.42   0
  -5 -16   5    9.63    7.02   0
  -5 -15   5   28.55    5.96   0
  -5 -14   5    3.70    4.81   0
  -5 -12  -3   13.74    2.39   0
  -4 -13  -6    4.64    4.81   0
  -4 -11   6    0.71    5.22   0
  -4 -10  -5   96.82    4.05   0
  -4  -9   5   11.12    3.60   0
  -4  -8   4  170.54    3.22   0
  -4  -7   3  843.02    4.32   0
  -3 -15   8   -5.02   10.42   0
  -3 -10   7  226.76    6.49   0
  -3  -8   6   71.10    4.72   0
  -3  -5   3   22.89    1.49   0
  -2 -11   8    1.59    5.73   0
  -2 -10  -9   92.33    6.11   0
  -2  -8  -8   44.41    6.17   0
  -2  -8   7  228.37    6.45   0
  -2  -6  -7  135.22    4.14   0
  -2  -5  -6   33.60    3.84   0
  -2  -5   5  868.53    5.74   0
  -2  -4  -5   78.24    3.03   0
  -2  -4   4   13.04    2.69   0
  -1 -13   9    0.86    8.38   0
  -1 -12   9   86.48   10.69   0
  -1  -9 -10   -2.36    7.79   0
  -1  -9   8   -0.97    5.47   0
  -1  -7  -9   73.78    6.95   0
  -1  -5  -8   30.56    3.95   0
  -1  -5   6  509.53    5.08   0
  -1  -4  -7   73.70    4.80   0
  -1  -3  -6    8.21    3.46   0
  -1  -1  -1    8.09    0.57   0
   0 -10   9   -1.65    8.93   0
   0  -8 -11    8.34    7.61   0
   0  -7   8   11.36    6.09   0
   0  -6 -10   51.67    5.82   0
   0  -4   6   47.39    3.01   0
   1  -9   9   12.42    7.01   0
   1  -6 -11   19.63    8.88   0
   1  -6   8   30.76    5.83   0
   1  -4 -10  129.47    6.73   0
   1  -3  -9  290.05    6.85   0
   1  -3   6    4.67    3.82   0
   1  -2   5  204.79    3.28   0
   1  -1  -7 1084.10    7.40   0
   1  -1   4  194.31    3.38   0
   1   1  -2 1367.27    3.62   0
   1   1  -1 4222.57    4.16   0
   2  -8   9    7.25    9.27   0
   2  -6 -12    6.06   10.77   0
   2  -6   8   17.69    5.38   0
   2  -4 -11   13.83    7.49   0
   2  -4   7   11.08    4.04   0
   3  -8   9   32.89    8.27   0
   3  -5   8  125.92    7.67   0
   3  -4 -12  104.64    8.20   0
   3  -2   6   84.72    5.02   0
   3  -1   5  456.84    4.56   0
   3   2  -5 1791.55    7.10   0
   4  -8   9   52.98    8.93   0
   4  -5   8    0.14    8.02   0
   4  -3 -12   -2.43    8.51   0
   4  -2   6  353.23    5.49   0
   4   2  -7  335.93    4.31   0
   5  -5   8  117.00    9.26   0
   5  -3 -13   -1.43    8.74   0
   5  -3   7   16.19    6.59   0
   5   2  -8    0.29    3.48   0
   5   2   2   83.94    2.00   0
   6  -2 -13    0.61    8.54   0
   6  -2   6   19.47    4.81   0
   6  -1 -12   16.89    9.27   0
   6   1 -10  182.05    7.66   0
   6   2  -9   16.29    4.23   0
   6   3  -7    3.64    2.73   0
   7  -2   6   19.20    7.00   0
   7   1 -11   -3.25    6.13   0
   8  -4   7    5.52   10.03   0
   8  -1 -13   21.35   12.01   0
   8  -1   5   73.48    6.46   0
   8   2 -10  102.31    6.59   0
   8   2   2  200.31    3.49   0
   8   3  -8   14.85    4.44   0
   9  -3   6    9.35    8.26   0
  10  -2   5   -1.38    8.29   0
  10   1 -12   19.89    8.01   0
  10   2   1   32.24    2.53   0
  10   3  -9   36.05    4.74   0
  12   1   1    4.14    4.44   0
  12   3  -8   -3.24    5.71   0
  -5 -13   5  132.35    5.57   0
  -5 -11   4    7.94    3.29   0
  -5 -10  -1  116.83    1.45   0
  -5 -10   3  292.49    3.89   0
  -5  -9   1   70.82    1.19   0
  -4 -15   7  102.59    7.29   0
  -4 -14  -6   46.11    6.04   0
  -4 -14   7   53.71    7.51   0
  -4 -13   7   73.38    7.50   0
  -4 -10   6  181.68    5.29   0
  -4  -7  -2  163.89    1.94   0
  -3 -14   8   28.65    7.22   0
  -3 -13   8   30.51    6.86   0
  -3 -12   8   19.52    8.10   0
  -3 -10  -7   58.59    5.23   0
  -3  -8  -6   28.74    3.71   0
  -3  -5  -3   65.37    2.06   0
  -2 -13   9    3.29   10.73   0
  -2 -11  -9    0.04    6.45   0
  -2 -10   8  276.35    7.28   0
  -2  -6   6    3.35    2.57   0
  -2  -3  -3  881.19    4.04   0
  -1 -11   9   63.06    7.44   0
  -1 -10 -10   -1.00    7.20   0
  -1 -10   9  100.19    8.33   0
  -1  -8   8   29.94    4.74   0
  -1  -6   7   65.09    4.10   0
  -1  -2  -4   58.21    2.64   0
  -1  -2   3 3453.34    7.18   0
   0  -9 -11   42.12    7.92   0
   0  -9   9   59.19    7.14   0
   0  -7 -10   33.72    8.17   0
   0  -5  -9  122.04    4.97   0
   0  -5   7  147.91    4.55   0
   0  -1  -5   23.02    2.17   0
   0  -1   3 2517.29    6.23   0
   0   0  -2 6230.64    7.48   0
   1 -11  10    4.87   13.40   0
   1  -8   9   90.00    7.30   0
   1  -4   7   65.12    4.13   0
   1  -2  -8   17.36    3.79   0
   1   0  -5  264.95    3.76   0
   2 -10  10  104.68   12.58   0
   2  -7 -12    2.11    9.92   0
   2  -7   9   42.34    8.58   0
   2  -5   8   26.48    5.53   0
   2  -3 -10    2.28    5.10   0
   2  -2  -9    8.79    6.07   0
   2  -2   6  258.61    5.07   0
   2  -1  -8  194.76    5.55   0
   2  -1   5    6.75    3.02   0
   2   1  -5   36.48    3.03   0
   2   1   2  247.25    2.15   0
   3  -7   9   96.46    7.90   0
   3  -5 -12   67.70   11.37   0
   3  -3 -11    3.48    5.97   0
   3  -3   7  197.20    6.07   0
   3   1  -7   67.67    3.10   0
   4  -7   9   38.54    8.32   0
   4  -5 -13  139.32   10.02   0
   4  -3   7   78.76    4.63   0
   4  -2 -11   56.77    8.22   0
   4   1  -8   79.22    4.16   0
   5  -7   9   -2.84    8.79   0
   5  -4 -13   15.59   12.20   0
   5  -2 -12    5.36    6.48   0
   5  -1 -11  116.97    8.33   0
   5   1  -9   11.70    4.53   0
   5   3  -5   32.30    2.04   0
   6  -5   8   -5.78    7.77   0
   6  -3 -13   -2.09   11.93   0
   6  -3   7   89.84    6.55   0
   6   3  -6  169.86    3.67   0
   7  -5   8    8.40   11.74   0
   7  -3   7   24.10    9.27   0
   7  -2 -13   41.07   10.63   0
   7   2  -9   30.58    5.23   0
   7   3  -7   -3.49    3.98   0
   8  -2   6    3.15    7.19   0
   8   0 -12   40.94    7.60   0
   8   1 -11    5.78    5.98   0
   9  -1   5   -4.85    7.19   0
   9   1 -11  259.79   10.00   0
   9   1   3   25.78    4.02   0
   9   2 -10   -2.30    5.23   0
   9   3  -8   37.96    5.83   0
   9   3   0   31.85    1.48   0
  10   2 -10   50.82    8.29   0
  10   3  -8  212.00    6.14   0
  11   0   3   41.78    6.37   0
  11   1   2    1.14    4.02   0
  11   2 -10    2.06    8.39   0
  11   3  -8   90.29    5.43   0
  12   2 -10   -1.68    6.28   0
  12   3  -7   28.32    4.91   0
  -5 -16   6    9.88    7.63   0
  -5 -15   6  128.82    7.77   0
  -5 -14   6    0.32    5.79   0
  -5 -13  -3   10.09    2.78   0
  -5 -12   5   33.70    4.34   0
  -5 -11  -2   12.87    1.80   0
  -5  -9   2    8.33    1.56   0
  -4 -12   7    9.32    4.71   0
  -4 -11  -5    9.71    3.68   0
  -4  -9  -4  148.89    3.39   0
  -4  -8  -3    4.44    2.21   0
  -4  -8   5   43.08    3.67   0
  -3 -11  -7   36.30    6.27   0
  -3 -11   8    4.52    6.50   0
  -3  -9   7    2.70    3.75   0
  -3  -7  -5   10.29    3.05   0
  -3  -7   6  101.50    4.20   0
  -3  -6  -4  526.16    4.10   0
  -3  -6   5    0.53    2.15   0
  -3  -4   1  240.24    1.16   0
  -2 -12   9   11.24    7.44   0
  -2 -11   9   42.24    8.81   0
  -2  -9  -8   99.84    5.31   0
  -2  -9   8   79.28    5.50   0
  -2  -7  -7    5.30    3.46   0
  -2  -7   7  237.48    4.86   0
  -2  -3   3  479.97    3.08   0
  -1 -11 -10    1.31    7.52   0
  -1  -9   9   18.48    8.41   0
  -1  -8  -9  112.19    5.97   0
  -1  -7   8  190.10    5.47   0
  -1  -6  -8   32.56    4.05   0
  -1  -4   6  319.15    5.09   0
  -1  -3   5 1555.12    7.21   0
   0 -11  10    9.31   12.16   0
   0  -8 -10    6.50    7.35   0
   0  -8   9   13.61    6.06   0
   0  -6   8    6.65    4.56   0
   0  -4  -8   83.70    4.19   0
   0  -3  -7 1040.41    7.61   0
   0  -3   6    1.95    3.83   0
   0  -2  -6   11.94    2.30   0
   1 -10  10    0.85    8.71   0
   1  -7 -11   -2.61    7.17   0
   1  -7   9   62.75    7.66   0
   1  -5 -10   52.73    5.69   0
   1  -5   8   24.08    5.48   0
   1   0   3  402.47    3.12   0
   2  -9  10   20.03   12.18   0
   2  -5 -11   47.03    6.61   0
   2  -3   7  102.82    4.39   0
   2   0   4  948.43    5.36   0
   3  -6   9    8.26    8.05   0
   3  -4   8    1.39    7.38   0
   3  -2 -10   26.53    4.68   0
   3  -1  -9   -3.34    4.02   0
   3   1   3 1170.90    4.76   0
   3   2  -4  340.45    3.11   0
   4  -6 -13    1.36   11.23   0
   4  -6   9  126.56    8.66   0
   4  -4 -12   -5.96    9.30   0
   4  -4   8   14.67    5.44   0
   4  -1 -10  239.03    6.05   0
   4  -1   6    8.34    4.67   0
   4   2  -6  619.82    4.74   0
   5  -6   9    6.79    8.50   0
   5  -4   8   79.86    6.88   0
   5  -3 -12  104.29   10.00   0
   5  -1   6   77.89    5.46   0
   5   0   5   36.92    3.32   0
   5   1   4  231.78    3.81   0
   5   2  -7  113.93    3.39   0
   5   3  -4 1023.06    4.69   0
   6  -4   8   29.84    9.72   0
   6  -2 -12   55.99    9.96   0
   6  -1   6   76.64    6.28   0
   6   1   4   30.18    3.55   0
   6   2  -8  182.03    4.51   0
   7  -1 -12    8.67    7.27   0
   7   0 -11   93.37    6.58   0
   7   0   5   69.48    5.86   0
   7   1 -10   12.85    5.26   0
   7   1   4    5.39    3.36   0
   8  -3   7   42.59   10.45   0
   8  -2 -13    0.42   12.33   0
   8   2  -9   29.90    6.51   0
   8   3  -7    2.72    4.06   0
   9  -2   6   12.74    9.26   0
   9   2   2    1.51    2.97   0
  10   0 -12   49.05    9.61   0
  10   0   4   23.61    5.43   0
  10   1 -11    0.18    6.85   0
  11   1 -11   20.86    8.61   0
  11   3  -7   38.42    4.80   0
  12   2  -9  123.84    7.32   0
  12   3  -6   26.18    4.09   0
  12   3  -4   20.88    2.77   0
  -6 -16   2    0.49    3.22   0
  -6 -15   2    0.63    2.72   0
  -5 -14  -3   12.65    3.40   0
  -5 -13   6  212.49    6.92   0
  -5 -11   5  364.54    5.39   0
  -5 -10   4  137.50    3.16   0
  -5  -9   3   33.55    2.34   0
  -4 -14   8  -11.86    9.17   0
  -4 -12  -5    1.17    4.30   0
  -4 -11   7   56.72    4.99   0
  -4  -9   6  316.45    5.21   0
  -4  -7   4    4.06    1.68   0
  -4  -6   1    0.61    0.57   0
  -4  -6   2   10.34    1.28   0
  -3 -13   9   26.92   10.52   0
  -3 -12  -7   40.79    5.77   0
  -3 -10   8   -0.57    5.21   0
  -3  -9  -6   63.33    3.68   0
  -3  -8   7  203.93    5.19   0
  -3  -5   4 1359.62    5.53   0
  -2 -10  -8   18.83    6.28   0
  -2 -10   9   43.70    8.48   0
  -2  -8  -7   13.38    4.78   0
  -2  -8   8  249.07    5.85   0
  -2  -6  -6  125.77    3.63   0
  -2  -6   7  103.43    5.26   0
  -2  -5  -5  149.22    3.53   0
  -2  -5   6    0.91    2.73   0
  -2  -4  -4    6.79    1.75   0
  -2  -4   5   54.81    3.14   0
  -1 -12  10   -8.93    8.82   0
  -1 -11  10  -11.78   11.37   0
  -1  -9  -9   24.53    6.79   0
  -1  -8   9   21.16    7.65   0
  -1  -7  -8   87.77    6.09   0
  -1  -5  -7   11.92    3.31   0
  -1  -5   7    3.40    3.61   0
  -1  -4  -6  295.75    4.54   0
  -1  -3  -5   63.41    2.44   0
   0 -10  10    4.14    8.78   0
   0  -7   9   43.62    8.51   0
   0  -6  -9   38.35    5.29   0
   0  -5   8   31.98    5.82   0
   0  -4   7  123.86    4.17   0
   0  -2   5   31.16    2.37   0
   0  -1  -4  886.67    4.81   0
   1  -9  10   11.77    8.49   0
   1  -8 -11   -5.78    7.23   0
   1  -6 -10   33.31    7.07   0
   1  -6   9    4.31    8.06   0
   1  -4  -9   -0.59    4.08   0
   1  -3  -8  301.69    6.21   0
   1  -3   7    9.98    4.90   0
   1  -2  -7   31.29    4.01   0
   1  -2   6  243.32    3.95   0
   1  -1  -6   37.71    2.44   0
   2  -8 -12   68.67    8.94   0
   2  -8  10  143.59   11.16   0
   2  -6 -11    4.65    8.24   0
   2  -6   9  264.70    8.17   0
   2  -4 -10   51.45    5.82   0
   2  -4   8   26.68    4.66   0
   2   0  -6  100.55    3.56   0
   3  -8  10  -14.18    9.07   0
   3  -6 -12   96.56    8.42   0
   3  -5   9   -4.03    7.58   0
   3  -4 -11    3.31    6.42   0
   3  -2   7  197.87    6.76   0
   3  -1   6   82.65    4.98   0
   3   0   5  298.15    4.35   0
   3   1  -6   74.54    2.59   0
   3   2   1   46.71    1.00   0
   4  -5   9   71.28   10.34   0
   4  -3 -11   82.37    7.84   0
   4  -2   7    4.41    3.87   0
   4   1  -7   81.53    4.17   0
   4   1   4  661.43    4.96   0
   4   2   2  891.95    3.54   0
   5  -5 -13    6.50    9.16   0
   5  -5   9   14.94   11.10   0
   5  -2 -11   -1.40    8.28   0
   5  -2   7   23.38    5.47   0
   5   1  -8   64.15    5.11   0
   6  -4 -13   21.88    9.36   0
   6  -2   7    5.74    5.21   0
   6  -1 -11    4.89    5.55   0
   6   0 -10  163.73    5.93   0
   6   1  -9   24.33    4.18   0
   6   3  -5  272.82    3.55   0
   7  -4   8    6.14    7.55   0
   7  -3 -13   83.00    9.61   0
   7  -2   7  130.79    8.02   0
   7  -1   6    1.33    4.52   0
   7   2  -8   26.13    4.81   0
   7   3  -6   11.68    3.43   0
   8  -1 -12  239.95    9.27   0
   8   1 -10  124.02    5.82   0
   8   1   4  324.20    5.74   0
   9   2  -9   -1.45    4.57   0
   9   3  -7    4.39    3.55   0
  10  -1   5    8.36    7.79   0
  10   1   3   -2.37    4.65   0
  10   2  -9   12.68    6.39   0
  10   3  -7   26.45    4.57   0
  11   2  -9   49.86    7.31   0
  11   2   1   64.05    3.36   0
  12   2   0   70.67    2.78   0
  12   3  -5   -2.34    2.98   0
  -6 -16   1   78.71    2.17   0
  -6 -16   3    0.22    3.85   0
  -6 -15   3   30.23    3.72   0
  -6 -14   2    3.38    2.36   0
  -5 -15  -3    1.96    3.32   0
  -5 -15   7   -0.78    8.49   0
  -5 -14   7   66.15    6.80   0
  -5 -12   6   65.91    4.09   0
  -5 -10   5   35.76    3.61   0
  -4 -13  -5   45.61    4.79   0
  -4 -13   8   28.10    6.46   0
  -4 -12   8    5.35    7.43   0
  -4 -10  -4   38.04    2.79   0
  -4 -10   7    5.45    4.07   0
  -4  -8   6    9.07    3.67   0
  -3 -13  -7   34.19    5.34   0
  -3 -12   9   -1.68    7.27   0
  -3 -11   9   82.58    8.16   0
  -3 -10  -6   -1.13    4.75   0
  -3  -9   8   11.18    5.90   0
  -3  -8  -5   75.98    4.04   0
  -3  -6   6  609.37    5.71   0
  -3  -4   2    9.08    1.17   0
  -2 -12  10   35.88   11.80   0
  -2 -11  -8  103.62    6.89   0
  -2  -9   9   56.39    7.45   0
  -2  -7   8   24.23    6.08   0
  -2  -3  -2 1185.31    3.70   0
  -1 -10  -9   88.65    8.49   0
  -1 -10  10    5.63    9.61   0
  -1  -6   8    0.56    4.11   0
  -1  -2  -3  253.06    2.68   0
  -1  -2   4 1433.51    5.53   0
   0  -9 -10  107.21    7.49   0
   0  -9  10   93.04    8.99   0
   0  -7  -9   50.64    7.14   0
   0  -5  -8   39.20    4.32   0
   0  -1   4  848.75    4.46   0
   1  -9 -11   23.20    8.03   0
   1  -8  10    5.80    8.28   0
   1  -5  -9  140.13    6.21   0
   1  -4   8  227.62    5.98   0
   1  -1   5  297.58    3.60   0
   2  -7 -11   18.80    9.77   0
   2  -7  10   24.73    9.54   0
   2  -5 -10   39.24    7.29   0
   2  -5   9   42.24    5.81   0
   2  -3  -9    5.66    4.55   0
   2  -2  -8  157.54    5.64   0
   2  -2   7    8.11    5.03   0
   2  -1  -7   59.30    3.88   0
   2  -1   6  638.31    6.02   0
   2   1  -4  573.86    3.64   0
   3  -7 -12   25.06    8.71   0
   3  -7  10   72.02    9.20   0
   3  -5 -11   10.06    9.19   0
   3  -3 -10  141.31    5.33   0
   3  -3   8  117.11    6.86   0
   3  -2  -9   22.89    6.36   0
   3  -1  -8  261.31    5.73   0
   3   0  -7  191.83    4.43   0
   3   2  -3    7.25    1.15   0
   4  -5 -12   16.70    8.29   0
   4  -3   8    6.04    5.18   0
   4  -2 -10   21.41    4.87   0
   4  -1  -9    5.40    6.19   0
   4   0  -8  528.71    6.98   0
   4   2  -5  250.66    3.09   0
   5  -6 -13   25.93   10.21   0
   5  -4 -12   16.93    7.91   0
   5  -3   8   13.05    5.87   0
   5  -1 -10   16.37    4.70   0
   5   0  -9  251.38    5.69   0
   5   2  -6   -4.40    3.36   0
   5   2   3  457.92    3.73   0
   5   3  -3  480.48    2.82   0
   5   3   0  165.63    0.84   0
   6  -5 -13   -3.07   13.07   0
   6  -3 -12    2.93    7.67   0
   6  -3   8    7.70    8.42   0
   6   2  -7  659.56    5.80   0
   6   2   3    6.74    2.63   0
   7  -4 -13   -4.72   12.82   0
   7  -2 -12   80.74    7.81   0
   7  -1 -11    9.17    8.65   0
   7   1  -9   67.67    5.89   0
   7   2   3   51.39    3.20   0
   7   3   1   72.92    1.75   0
   8  -3 -13   47.54   10.00   0
   8  -2   7    5.23    9.28   0
   8  -1   6  324.57    7.45   0
   8   2  -8    8.30    4.81   0
   8   3  -6  118.07    4.24   0
   9  -1 -12    1.65    7.96   0
   9   0 -11   24.30    7.01   0
   9   0   5  198.60    7.18   0
   9   1 -10   26.37    5.64   0
  10  -1 -12   21.13   11.46   0
  10   1 -10  113.31    8.66   0
  10   2   2  131.82    3.80   0
  11   0 -11    3.85    8.96   0
  11   1 -10    1.10    8.60   0
  11   3  -6  107.48    4.41   0
  12   1 -10   24.45    8.07   0
  12   2  -8  146.62    6.97   0
  -6 -16   4    1.10    4.70   0
  -6 -15   4    0.17    4.06   0
  -6 -14   3   -2.94    2.91   0
  -6 -14   4    9.51    3.90   0
  -5 -13   7  143.73    7.58   0
  -5 -12  -2   72.36    2.27   0
  -5 -11   6    2.82    3.82   0
  -5  -9   4    4.94    2.64   0
  -4 -15  -5   50.85    5.53   0
  -4 -14  -5    0.25    5.10   0
  -4 -11   8   39.42    5.42   0
  -4  -9   7   -0.63    4.46   0
  -4  -7   5   15.71    2.16   0
  -4  -6   3  743.44    3.63   0
  -3 -11  -6   48.04    4.75   0
  -3 -10   9   19.01    8.37   0
  -3  -8   8  178.44    6.47   0
  -3  -7  -4   29.60    2.92   0
  -3  -7   7    8.66    3.45   0
  -3  -5  -2  309.94    2.24   0
  -3  -5   5  173.51    3.03   0
  -3  -4   3  417.73    2.95   0
  -2 -13  -8   82.17    7.76   0
  -2 -12  -8    7.68    5.60   0
  -2 -11  10   19.99    8.10   0
  -2  -9  -7   10.09    5.83   0
  -2  -8   9  100.24    8.50   0
  -2  -7  -6    2.80    3.79   0
  -2  -5   7  201.75    5.30   0
  -2  -3   4  591.53    3.86   0
  -1 -11  -9   -0.59    7.54   0
  -1  -9  10   -4.43    7.22   0
  -1  -8  -8  217.86    5.95   0
  -1  -7   9   82.19    6.40   0
  -1  -6  -7   30.10    3.51   0
  -1  -5   8  376.94    7.32   0
  -1  -4   7   81.05    3.89   0
  -1  -3   6   53.17    3.48   0
   0 -11 -10    3.92    9.21   0
   0 -10 -10   -9.09    7.17   0
   0  -8  10   -7.03    7.12   0
   0  -6   9   38.56    5.82   0
   0  -4  -7  118.61    3.88   0
   0  -4   8   75.59    6.06   0
   0  -3  -6    3.42    3.64   0
   0  -3   7  952.82    7.25   0
   0  -2  -5   32.55    2.22   0
   0  -2   6   10.94    3.49   0
   1 -10 -11   32.31    8.21   0
   1  -7 -10    3.75    5.97   0
   1  -7  10  167.12    8.27   0
   1  -5   9   24.50    5.65   0
   2  -6  10    1.49   10.06   0
   2  -3   8  110.51    5.20   0
   2   1   3  204.47    2.39   0
   3  -8 -12  148.73    9.77   0
   3  -6  10    6.90    8.36   0
   3  -4 -10    3.30    6.86   0
   3  -4   9   -6.39    7.59   0
   3   1  -5    0.32    2.80   0
   3   1   4  127.17    2.98   0
   4  -6 -12   10.10    7.74   0
   4  -6  10   15.41    8.73   0
   4  -4 -11  173.71    7.23   0
   4  -4   9   70.43    7.15   0
   4  -1   7   44.96    5.00   0
   5  -5 -12  298.11   11.63   0
   5  -4   9   22.36    7.46   0
   5  -3 -11  129.37    8.02   0
   5  -1   7   30.46    6.65   0
   5   3  -2   34.09    1.22   0
   6  -4   9   14.73   11.63   0
   6  -2 -11   -5.94    5.92   0
   6  -1 -10  188.29    7.75   0
   6  -1   7   14.78    6.79   0
   6   0   6  161.72    6.63   0
   6   1  -8    4.54    4.92   0
   6   3  -4  360.74    3.30   0
   6   3   1   67.60    1.45   0
   7  -3 -12    3.30   11.36   0
   7  -3   8   21.32    7.55   0
   7   3  -5   20.67    2.69   0
   8  -2 -12   67.15    8.19   0
   8  -1 -11    9.70    8.58   0
   8   0 -10   60.80    6.71   0
   8   1  -9   10.52    6.32   0
   8   2   3   21.61    3.02   0
   8   3   1   51.76    1.62   0
   9  -1   6   -1.00    6.12   0
   9   1   4    4.93    4.37   0
   9   2  -8   75.57    5.48   0
   9   3  -6   80.60    3.52   0
  10   2  -8    8.62    5.41   0
  10   3  -6   14.84    3.64   0
  10   3   0   80.63    1.66   0
  11   1   3    3.21    5.21   0
  11   2  -8    1.56    5.91   0
  11   3  -5   15.98    3.06   0
  13   2  -7    6.25    5.01   0
  -6 -16   5   30.49    5.64   0
  -6 -15   5    9.04    5.07   0
  -6 -14   5    0.13    4.73   0
  -6 -13   2    8.86    1.86   0
  -6 -13   3   11.39    2.49   0
  -6 -13   4    2.39    3.48   0
  -5 -14   8   48.15    8.20   0
  -5 -12   7   40.94    4.77   0
  -5 -10   6    1.75    4.26   0
  -5  -9   5   40.06    3.85   0
  -4 -13   9    0.39    7.11   0
  -4 -12   9   -2.45    8.84   0
  -4 -11  -4   81.40    3.74   0
  -4 -10   8   -2.02    4.82   0
  -4  -9  -3   95.54    2.85   0
  -4  -8   7   63.66    4.77   0
  -4  -7   6  146.39    4.31   0
  -4  -6   4  340.55    3.50   0
  -3 -12  10   29.56   11.22   0
  -3  -9  -5    2.65    3.65   0
  -3  -9   9   23.84    7.24   0
  -3  -6  -3   16.63    2.02   0
  -3  -6   7    1.39    4.34   0
  -2 -10  -7   20.40    5.58   0
  -2 -10  10   29.46    7.96   0
  -2  -9  10   76.30    8.65   0
  -2  -6  -5    0.10    3.06   0
  -2  -6   8  195.35    5.46   0
  -2  -4   6  378.32    4.32   0
  -1 -12  -9   39.31    7.28   0
  -1  -9  -8   -6.21    6.43   0
  -1  -8  10   14.89    6.30   0
  -1  -6   9   26.63    6.02   0
  -1  -5  -6   61.72    2.86   0
  -1  -4  -5  295.34    4.15   0
  -1  -3  -4  236.27    3.36   0
  -1  -2   5  644.25    5.05   0
  -1  -1   1 3956.21    3.96   0
   0  -9  11   56.53   12.63   0
   0  -8  -9    7.70    5.12   0
   0  -7  10   17.42    6.72   0
   0  -6  -8    7.00    3.88   0
   0  -5   9  116.91    6.54   0
   1  -8 -10   25.95    6.10   0
   1  -8  11   31.22   12.84   0
   1  -6  -9    2.89    6.02   0
   1  -6  10   35.24    8.35   0
   1  -4  -8   32.64    3.95   0
   1  -3  -7  167.90    4.56   0
   1  -3   8   25.72    4.51   0
   1  -2   7   95.13    4.04   0
   1  -1  -5  738.96    4.72   0
   1  -1   6   18.86    3.79   0
   2  -8 -11   22.80    8.07   0
   2  -6 -10   -2.48    6.89   0
   2  -4  -9   72.87    4.97   0
   2  -4   9  219.53    7.08   0
   2   1  -3   96.85    2.14   0
   3  -6 -11   23.79    6.61   0
   3  -5  10  200.73   11.69   0
   3  -3  -9    6.82    5.81   0
   3  -2   8  142.28    6.39   0
   3  -1   7  148.87    5.86   0
   3   2  -2  309.05    1.91   0
   4  -7 -12    6.30   10.06   0
   4  -5 -11   12.44    8.11   0
   4  -5  10   -3.87   11.44   0
   4  -3 -10    1.67    4.50   0
   4  -2   8   15.78    5.41   0
   4   0   6   33.50    3.52   0
   4   1  -6  512.02    4.93   0
   4   1   5   12.09    3.14   0
   4   2  -4  133.34    2.84   0
   4   2   3  213.92    2.88   0
   5  -2 -10   46.20    4.91   0
   5  -2   8   76.93    6.15   0
   5  -1  -9   20.80    6.43   0
   5   1  -7 1406.32    7.54   0
   5   1   5   73.36    3.29   0
   6  -4 -12  148.91    9.18   0
   6  -2   8   32.16    7.63   0
   6   1   5    2.46    2.84   0
   6   2  -6    5.44    3.09   0
   7  -2 -11   94.20    9.09   0
   7  -1   7   17.90    7.05   0
   7   1   5  416.72    6.96   0
   7   2  -7  135.22    3.72   0
   8  -3 -12   74.89   10.21   0
   8   0   6   19.56    6.18   0
   8   3  -5    1.23    2.80   0
   9  -2 -12   -0.07    8.27   0
   9  -1 -11  267.82   10.57   0
   9   1  -9  343.04    7.37   0
   9   2   3    1.27    3.21   0
   9   3   1   22.79    2.09   0
  10  -2 -12   18.34   11.67   0
  10   1  -9   19.08    6.66   0
  10   3  -5   73.83    3.14   0
  11   1  -9   55.36    7.53   0
  11   3  -4    9.19    2.62   0
  11   3  -2   81.62    1.58   0
  12   1  -9    9.43    8.02   0
  12   2  -7   46.73    5.72   0
  13   2  -6    3.23    5.05   0
  -6 -15   6   17.87    6.74   0
  -6 -13   5   -0.53    4.21   0
  -5 -13  -2   28.37    2.65   0
  -5 -13   8   54.48    7.32   0
  -5 -12   8   14.65    6.67   0
  -5 -11   7  142.90    4.94   0
  -5  -8   3  187.78    2.45   0
  -4 -12  -4   13.06    3.61   0
  -4 -11   9   11.69    7.56   0
  -4  -9   8   85.74    6.07   0
  -4  -8  -2  119.54    2.13   0
  -4  -7  -1   32.86    1.04   0
  -4  -6   5  113.48    3.35   0
  -3 -13  -6   -2.21    5.49   0
  -3 -12  -6   33.77    4.19   0
  -3 -11  10   18.82    7.74   0
  -3  -8   9  161.61    7.49   0
  -3  -7   8    4.70    4.03   0
  -3  -5   6  112.39    3.19   0
  -3  -4   4    5.02    1.82   0
  -2 -11  -7    8.26    5.51   0
  -2  -8  -6  171.03    4.94   0
  -2  -7   9   12.52    5.13   0
  -2  -5  -4  239.84    3.19   0
  -2  -4  -3  761.15    3.68   0
  -2  -3   5 1347.26    6.21   0
  -1 -10  -8    1.46    6.29   0
  -1 -10  11   33.99    9.32   0
  -1  -9  11   23.20   11.68   0
  -1  -7  -7   13.66    3.64   0
  -1  -7  10   -2.22    7.94   0
  -1  -4   8   43.87    5.55   0
  -1  -3   7  159.69    4.68   0
  -1  -1   2 1201.43    3.32   0
   0  -9  -9   68.37    5.90   0
   0  -8  11    7.62   11.80   0
   0  -6  10   62.66    8.40   0
   0  -5  -7  159.95    5.32   0
   0  -1  -3 2503.98    6.08   0
   0  -1   5   25.11    2.31   0
   0   0   2 5723.45    7.15   0
   1  -9 -10    3.45    6.62   0
   1  -7  11   49.63   10.90   0
   1  -5  10  128.67    8.98   0
   1  -4   9   18.10    5.67   0
   1  -2  -6   44.51    2.50   0
   1   0  -3 1043.78    4.04   0
   2 -10 -11    6.83   10.27   0
   2  -9 -11    1.23    7.99   0
   2  -7 -10   69.74    7.53   0
   2  -7  11    6.52    9.17   0
   2  -5  10    8.12    6.54   0
   2  -3  -8  201.34    4.80   0
   2  -2  -7    1.32    4.00   0
   2  -2   8   44.64    5.51   0
   2  -1  -6 1040.28    6.37   0
   2  -1   7   57.65    5.36   0
   2   1   4  392.69    3.78   0
   3  -7 -11   26.15    6.88   0
   3  -5 -10  195.06    8.71   0
   3  -3   9   92.08    6.47   0
   3  -2  -8  130.92    5.52   0
   3  -1  -7   72.00    4.20   0
   3   2   2    1.62    1.10   0
   4  -8 -12   10.11   11.85   0
   4  -3   9   44.82    6.65   0
   4  -2  -9   -1.12    4.35   0
   4  -1  -8   87.12    5.04   0
   5  -6 -12   48.99    8.25   0
   5  -4 -11   97.41    6.87   0
   5  -3   9    0.51    7.44   0
   5   2  -5  666.75    4.42   0
   5   3  -1  228.20    0.97   0
   6  -5 -12    7.11    9.61   0
   6  -3 -11   44.85    6.60   0
   6  -3   9   -3.34    9.58   0
   6   2   4   23.84    3.41   0
   6   3  -3   -2.64    1.56   0
   7  -4 -12   88.92    8.53   0
   7  -2   8    6.22    7.55   0
   7  -1 -10    3.78    5.52   0
   7   0  -9   18.46    5.19   0
   7   1  -8   28.33    4.07   0
   7   2   4   -1.90    3.39   0
   7   3  -4   36.38    2.24   0
   8  -2 -11    3.81    8.88   0
   8  -1   7   48.93    7.03   0
   8   1   5   82.66    5.39   0
   8   2  -7    1.25    3.06   0
   9  -3 -12   63.46   11.78   0
   9   2  -7   66.03    4.73   0
   9   3  -5  271.34    3.78   0
  10  -1 -11    3.92    7.46   0
  10   0 -10  164.72    7.04   0
  10   1   4  128.41    5.68   0
  10   2  -7    6.09    4.61   0
  11  -1 -11   13.39    7.75   0
  11   2  -7   -2.65    5.20   0
  11   3  -3    5.74    2.01   0
  12   0 -10   16.91    6.96   0
  13   1  -8    9.85    7.57   0
  -6 -14   6   25.11    5.21   0
  -6 -13   6    3.25    5.39   0
  -6 -12   3   20.47    2.33   0
  -6 -12   4    9.55    3.19   0
  -6 -12   5    6.77    3.73   0
  -5 -11   8   -0.42    6.82   0
  -5 -10   7   16.68    4.19   0
  -5  -9   6   27.69    3.03   0
  -5  -8   2  366.12    2.27   0
  -5  -8   4   -0.74    2.32   0
  -5  -8   5  146.52    3.67   0
  -4 -12  10   53.13   11.03   0
  -4 -10   9   48.96    6.08   0
  -4  -8   8   31.66    5.74   0
  -4  -7   7  158.86    5.33   0
  -3 -14  -6   40.64    6.81   0
  -3 -10  -5   44.47    3.91   0
  -3 -10  10   55.88    7.29   0
  -3  -9  10   59.61    8.26   0
  -3  -8  -4   39.87    3.11   0
  -3  -6   8  681.25    8.28   0
  -3  -4   5  258.19    3.82   0
  -2 -12  -7   33.79    6.13   0
  -2 -10  11   11.94    9.06   0
  -2  -8  10   18.60    6.34   0
  -2  -6   9  225.80    6.04   0
  -2  -5   8   -4.92    3.86   0
  -2  -4   7   75.31    3.41   0
  -1 -11  -8   -0.22    6.56   0
  -1  -8  -7    0.56    4.54   0
  -1  -8  11    7.19   11.00   0
  -1  -6  -6   -0.15    3.98   0
  -1  -6  10   35.97    7.62   0
  -1  -5   9  132.55    5.51   0
  -1  -2   6   39.31    3.42   0
  -1  -1   3  409.87    2.60   0
   0 -10  -9    0.30    6.00   0
   0  -7  -8    2.43    4.17   0
   0  -7  11   55.93   11.38   0
   0  -4  -6   53.95    3.72   0
   0  -4   9   -3.37    4.61   0
   0  -3   8   80.74    4.42   0
   0  -2  -4   77.82    2.96   0
   0  -2   7  352.87    4.67   0
   1 -10 -10   11.70    7.09   0
   1  -7  -9   84.95    5.91   0
   1  -5  -8  361.08    5.73   0
   1  -3   9  100.45    6.16   0
   1  -2   8  121.58    6.86   0
   1   0   5  597.42    4.56   0
   1   1   1    8.29    0.76   0
   2  -6  11   54.36    9.34   0
   2  -5  -9   -3.67    4.26   0
   2  -4  10  115.31    9.88   0
   2  -3   9   27.24    5.74   0
   2   0   6  749.62    5.68   0
   3  -8 -11   19.96    9.17   0
   3  -4  10   33.79    7.98   0
   3   1   5  456.86    4.34   0
   4  -9 -12   16.58   11.29   0
   4  -6 -11  339.91    8.61   0
   4  -4 -10  162.58    6.32   0
   4  -4  10   21.09    8.32   0
   4  -1   8  259.93    8.47   0
   5  -7 -12  109.28    9.80   0
   5  -5 -11   30.22    9.58   0
   5  -3 -10   41.32    5.50   0
   5  -1   8   38.23    7.73   0
   5   0   7   54.62    6.50   0
   5   2   4  144.57    2.92   0
   5   3   1  426.61    2.06   0
   6  -6 -12    5.71   10.38   0
   6  -4 -11   84.03    8.59   0
   6  -2 -10   88.97    5.75   0
   6  -1  -9   23.53    6.28   0
   6  -1   8   54.20    8.78   0
   6   0  -8 1135.43    8.83   0
   6   1  -7   27.13    3.09   0
   6   3   2  234.20    2.63   0
   7  -5 -12   95.59   10.86   0
   7  -3 -11   -3.50    8.83   0
   7   2  -6   17.91    3.57   0
   7   3   2  109.89    2.29   0
   8  -4 -12   -5.52   10.20   0
   8  -1 -10  131.04    6.15   0
   8   1  -8    6.02    3.75   0
   8   2   4   85.91    4.39   0
   8   3  -4   97.50    2.82   0
   9  -2 -11    8.22    9.50   0
   9   1   5   -1.23    6.13   0
  10   2   3    9.05    3.97   0
  10   3  -4   74.82    3.08   0
  11   2   2   -0.46    3.22   0
  12   1  -8   11.62    6.66   0
  12   2  -6   54.12    4.86   0
  12   2   1    3.81    2.95   0
  13   2  -5    0.35    4.08   0
  -6 -14   7   49.71    7.29   0
  -6 -12   2   53.28    1.79   0
  -6 -12   6   99.85    5.35   0
  -6 -11   4   52.37    3.36   0
  -5 -14  -2  132.30    3.44   0
  -5 -13   9    1.86    7.10   0
  -5 -12   9   31.66    8.52   0
  -5 -11  -1  117.12    1.87   0
  -5 -10   8    0.98    6.22   0
  -5  -9   7    2.40    4.80   0
  -4 -13  -4   71.58    4.24   0
  -4 -11  10    2.51    8.94   0
  -4 -10  -3    4.89    2.45   0
  -4  -9   9    8.20    6.41   0
  -4  -6   6   78.95    2.94   0
  -3 -11  11   22.39   11.00   0
  -3  -7   9   10.69    5.08   0
  -3  -5   7   12.12    3.32   0
  -2 -13  -7   53.81    7.50   0
  -2  -9  -6   32.78    3.44   0
  -2  -9  11   17.31    8.64   0
  -2  -7  -5  125.69    3.15   0
  -2  -7  10   69.23    6.48   0
  -2  -3   6  144.97    3.08   0
  -2  -2   2    1.31    0.78   0
  -2  -2   3    1.47    1.26   0
  -1 -12  -8    9.49    8.17   0
  -1  -7  11  -10.89    9.62   0
  -1  -2  -2    9.16    0.90   0
  -1  -1   4   55.52    2.12   0
   0 -12  -9    4.44    8.38   0
   0 -11  -9    4.18    6.66   0
   0  -8  -8   53.03    5.84   0
   0  -6  -7  497.15    6.64   0
   0  -6  11   94.18   10.34   0
   0  -5  10   25.89    5.86   0
   0  -3  -5    1.74    2.09   0
   0  -1   6  139.36    3.13   0
   0   0   4  224.53    3.31   0
   1 -12 -10    1.77   10.99   0
   1 -11 -10   -6.08    7.63   0
   1  -8  -9    8.31    7.44   0
   1  -6  11   -7.18    8.67   0
   1  -4  -7   91.80    3.72   0
   1  -4  10   80.77    8.25   0
   1  -1   7  561.62    5.92   0
   1   1   2 1197.55    3.45   0
   2  -8 -10   23.05    6.48   0
   2  -6  -9  217.19    7.30   0
   2  -5  11   23.73   12.19   0
   2  -4  -8   11.48    3.92   0
   3  -9 -11    3.18    9.38   0
   3  -6 -10   17.14    5.86   0
   3  -5  11   14.72    9.15   0
   3  -4  -9   28.51    4.34   0
   3  -2   9    5.48    5.43   0
   3  -1   8    1.21    4.33   0
   3   0   7   75.74    5.50   0
   3   1  -4  157.32    2.44   0
   3   2   3  428.99    3.05   0
   4  -7 -11    3.41    9.54   0
   4  -5 -10   28.71    7.43   0
   4  -3  -9  195.29    5.52   0
   4  -3  10    4.14   10.99   0
   4  -2   9    9.91    6.15   0
   4   1  -5  269.99    3.76   0
   4   1   6    3.61    4.52   0
   4   2   4    0.38    1.85   0
   5  -8 -12   20.30   11.19   0
   5  -3  10   37.98   10.43   0
   5  -2  -9  803.74    7.95   0
   5  -2   9   20.41    7.72   0
   5  -1  -8   54.97    5.23   0
   5   0  -7  104.56    4.09   0
   5   1  -6  781.88    5.42   0
   5   1   6   82.71    3.78   0
   6  -2   9   -1.81    7.76   0
   6   1   6   69.41    4.64   0
   6   2  -5  112.89    3.20   0
   7  -2 -10  184.98    7.78   0
   7  -1   8    8.28    8.22   0
   7   0   7  290.02    7.64   0
   7   1  -7   17.63    4.08   0
   7   1   6   -4.47    5.52   0
   8  -3 -11   81.38    9.22   0
   8   2  -6   32.36    3.85   0
   8   3   2   -0.66    1.95   0
   9  -4 -12   36.69    9.03   0
   9  -1 -10   27.71    5.79   0
   9   0  -9   34.01    4.95   0
   9   1  -8   23.50    4.14   0
   9   2   4  113.25    5.22   0
   9   3  -4   50.10    2.48   0
  10  -2 -11   37.46    7.85   0
  10  -1 -10  108.08    8.94   0
  10   1  -8  422.61    6.26   0
  11  -2 -11   13.18    9.63   0
  11  -1 -10   -9.22    9.41   0
  11   0  -9  118.53    8.20   0
  11   1  -8    8.18    4.84   0
  11   2  -6   30.01    3.99   0
  12  -1 -10   25.44   10.35   0
  13   1  -7   31.10    6.82   0
  13   2  -4    3.12    3.61   0
  -6 -14   8   45.06    7.49   0
  -6 -13   7   24.93    5.03   0
  -6 -12   7    6.96    5.37   0
  -6 -11   3   39.99    2.26   0
  -6 -11   5   18.07    3.85   0
  -6 -11   6  125.19    4.74   0
  -5 -16  -2   57.37    3.68   0
  -5 -15  -2   18.18    3.01   0
  -5 -11   9    7.05    8.32   0
  -5  -8   6  146.43    3.68   0
  -4 -15  -4   25.27    5.20   0
  -4 -14  -4   16.50    4.16   0
  -4 -10  10   38.38    6.97   0
  -4  -8   9   -7.18    7.29   0
  -4  -7   8    4.13    3.79   0
  -4  -6   7    7.90    4.65   0
  -4  -5   3  157.17    2.16   0
  -4  -5   4  781.90    4.40   0
  -3 -11  -5  207.67    4.93   0
  -3 -10  11   10.98    8.45   0
  -3  -8  10   12.73    6.10   0
  -3  -7  -3   33.73    2.09   0
  -3  -6   9  117.57    6.56   0
  -3  -5   8  171.13    6.14   0
  -3  -4   6  466.40    4.54   0
  -2 -14  -7    5.08    6.21   0
  -2 -10  -6   23.96    5.21   0
  -2  -8  11   22.87    8.44   0
  -2  -6  -4    8.10    2.41   0
  -2  -6  10    4.32    8.04   0
  -2  -5   9    5.70    4.58   0
  -2  -4   8   20.03    3.78   0
  -2  -3   7  103.22    4.42   0
  -2  -2   4  144.88    2.35   0
  -1 -13  -8    6.19    7.83   0
  -1  -9  -7   -2.16    4.83   0
  -1  -5  -5   28.22    2.43   0
  -1  -5  10   55.73    6.60   0
  -1  -4   9    7.12    4.69   0
  -1  -3   8  276.31    5.33   0
  -1  -2   7   25.50    4.35   0
  -1  -1   5  754.85    5.26   0
   0 -13  -9    7.77   10.13   0
   0  -9  -8   77.20    7.36   0
   0  -4  10   36.22    8.30   0
   0  -3   9  220.14    5.92   0
   0  -2   8   92.47    4.54   0
   1  -9  -9   19.73    7.60   0
   1  -6  -8    6.31    4.03   0
   1  -5  11   45.57    8.42   0
   1  -3  -6   45.54    2.67   0
   1  -2  -5  623.61    5.05   0
   1  -1  -4   58.17    2.08   0
   1   1   3  722.97    3.54   0
   2  -9 -10   71.95    6.83   0
   2  -3  -7  119.69    3.80   0
   2  -3  10   10.96    7.95   0
   2  -2   9   30.93    5.77   0
   2  -1   8   90.32    4.74   0
   2   0  -4  715.79    4.03   0
   2   1   5    4.47    2.29   0
[truncated: 12,262,957 more chars]
